# Supplementary material for: Genome-wide identification of acyl-CoA binding proteins and possible functional prediction in legumes
Source: Front Genet. 2023 Jan 10;13:1057160. doi: 10.3389/fgene.2022.1057160 (PMC9871394; doi:10.3389/fgene.2022.1057160)
Supplement: Supplementary file 1 [file Table2.XLSX]

## Sheet: Sheet1
Table S3. The exon-intron structures of legumes ACBP genes. The specific location information of legumes ACBP genes' exon-introns.
Gene name	Chromosome	Gene structure	Starting position on the chromosome	End position on the chromosome	Positive and negative chain	Starting position on the gene	End position on the gene	Intron phase
Van--LOC108338568	Chr7	5-UTR	37241935	37242180	+	1	246	·
Van--LOC108338568	Chr7	CDS	37242181	37243049	+	247	1115	1
Van--LOC108338568	Chr7	CDS	37244333	37244438	+	2399	2504	2
Van--LOC108338568	Chr7	CDS	37244694	37244794	+	2760	2860	1
Van--LOC108338568	Chr7	CDS	37244877	37244943	+	2943	3009	2
Van--LOC108338568	Chr7	CDS	37245735	37245746	+	3801	3812	0
Van--LOC108338568	Chr7	3-UTR	37245747	37245998	+	3813	4064	·
Vra--LOC106765213	Chr6	5-UTR	34655577	34656092	+	1	516	·
Vra--LOC106765213	Chr6	CDS	34656093	34657015	+	517	1439	1
Vra--LOC106765213	Chr6	CDS	34658334	34658439	+	2758	2863	2
Vra--LOC106765213	Chr6	CDS	34658515	34658615	+	2939	3039	1
Vra--LOC106765213	Chr6	CDS	34658698	34658764	+	3122	3188	2
Vra--LOC106765213	Chr6	CDS	34659867	34659878	+	4291	4302	0
Vra--LOC106765213	Chr6	3-UTR	34659879	34660102	+	4303	4526	·
Pvu--PHAVU_001G026200g	Chr1	3-UTR	2399760	2399999	-	1	240	·
Pvu--PHAVU_001G026200g	Chr1	CDS	2400000	2400011	-	241	252	0
Pvu--PHAVU_001G026200g	Chr1	CDS	2400545	2400608	-	786	849	2
Pvu--PHAVU_001G026200g	Chr1	CDS	2400743	2400843	-	984	1084	1
Pvu--PHAVU_001G026200g	Chr1	CDS	2400923	2401028	-	1164	1269	2
Pvu--PHAVU_001G026200g	Chr1	CDS	2402289	2403247	-	2530	3488	1
Pvu--PHAVU_001G026200g	Chr1	5-UTR	2403248	2403667	-	3489	3908	·
Gma--LOC100527318	Chr17	5-UTR	39189282	39189454	+	1	173	·
Gma--LOC100527318	Chr17	CDS	39189455	39190395	+	174	1114	1
Gma--LOC100527318	Chr17	CDS	39191752	39191857	+	2471	2576	2
Gma--LOC100527318	Chr17	CDS	39191939	39192039	+	2658	2758	1
Gma--LOC100527318	Chr17	CDS	39192163	39192229	+	2882	2948	2
Gma--LOC100527318	Chr17	CDS	39192846	39192857	+	3565	3576	0
Gma--LOC100527318	Chr17	3-UTR	39192858	39193194	+	3577	3913	·
Gma--LOC100794328	Chr14	3-UTR	7850441	7850811	-	1	371	·
Gma--LOC100794328	Chr14	CDS	7850812	7850823	-	372	383	0
Gma--LOC100794328	Chr14	CDS	7851610	7851676	-	1170	1236	2
Gma--LOC100794328	Chr14	CDS	7851800	7851903	-	1360	1463	1
Gma--LOC100794328	Chr14	CDS	7851986	7852091	-	1546	1651	2
Gma--LOC100794328	Chr14	CDS	7853568	7854472	-	3128	4032	1
Gma--LOC100794328	Chr14	5-UTR	7854473	7854646	-	4033	4206	·
Mtr--LOC25485768	Chr1	5-UTR	5360825	5361063	+	1	239	·
Mtr--LOC25485768	Chr1	CDS	5361064	5361743	+	240	919	1
Mtr--LOC25485768	Chr1	CDS	5363414	5363519	+	2590	2695	2
Mtr--LOC25485768	Chr1	CDS	5363603	5363703	+	2779	2879	1
Mtr--LOC25485768	Chr1	CDS	5364191	5364257	+	3367	3433	2
Mtr--LOC25485768	Chr1	CDS	5364543	5364554	+	3719	3730	0
Mtr--LOC25485768	Chr1	3-UTR	5364555	5364911	+	3731	4087	·
Chr20--LOC112786183	Chr20	CDS	115097563	115097814	-	1	252	0
Chr20--LOC112786183	Chr20	CDS	115098120	115098362	-	558	800	0
Chr20--LOC112786183	Chr20	CDS	115098405	115098695	-	843	1133	0
A06--LOC107495835	A06	3-UTR	110024671	110025017	-	1	347	·
A06--LOC107495835	A06	CDS	110025018	110025035	-	348	365	0
A06--LOC107495835	A06	CDS	110025569	110025632	-	899	962	2
A06--LOC107495835	A06	CDS	110026103	110026203	-	1433	1533	1
A06--LOC107495835	A06	CDS	110026302	110026407	-	1632	1737	2
A06--LOC107495835	A06	CDS	110027354	110028240	-	2684	3570	1
A06--LOC107495835	A06	5-UTR	110028241	110028475	-	3571	3805	·
Chr06--LOC112697755	Chr06	3-UTR	112516629	112517026	-	1	398	·
Chr06--LOC112697755	Chr06	CDS	112517027	112517044	-	399	416	0
Chr06--LOC112697755	Chr06	CDS	112517578	112517641	-	950	1013	2
Chr06--LOC112697755	Chr06	CDS	112518112	112518212	-	1484	1584	1
Chr06--LOC112697755	Chr06	CDS	112518311	112518416	-	1683	1788	2
Chr06--LOC112697755	Chr06	CDS	112519364	112520250	-	2736	3622	1
Chr06--LOC112697755	Chr06	5-UTR	112520251	112520488	-	3623	3860	·
B06--LOC107605607	B06	3-UTR	134775326	134775721	-	1	396	·
B06--LOC107605607	B06	CDS	134775722	134775739	-	397	414	0
B06--LOC107605607	B06	CDS	134776272	134776335	-	947	1010	2
B06--LOC107605607	B06	CDS	134776807	134776907	-	1482	1582	1
B06--LOC107605607	B06	CDS	134777006	134777111	-	1681	1786	2
B06--LOC107605607	B06	CDS	134778052	134778947	-	2727	3622	1
B06--LOC107605607	B06	5-UTR	134778948	134779183	-	3623	3858	·
Chr16--LOC112756054	Chr16	3-UTR	151770150	151770487	-	1	338	·
Chr16--LOC112756054	Chr16	CDS	151770488	151770499	-	339	350	0
Chr16--LOC112756054	Chr16	CDS	151771096	151771159	-	947	1010	2
Chr16--LOC112756054	Chr16	CDS	151771631	151771731	-	1482	1582	1
Chr16--LOC112756054	Chr16	CDS	151771830	151771935	-	1681	1786	2
Chr16--LOC112756054	Chr16	CDS	151772876	151773771	-	2727	3622	1
Chr16--LOC112756054	Chr16	5-UTR	151773772	151774009	-	3623	3860	·
AtACBP3	4	3-UTR	12566935	12567121	-	1	187	·
AtACBP3	4	CDS	12567122	12567144	-	188	210	1
AtACBP3	4	CDS	12567251	12567362	-	317	428	2
AtACBP3	4	CDS	12567455	12567560	-	521	626	2
AtACBP3	4	CDS	12567895	12568754	-	961	1820	1
A05--LOC107487675	A05	5-UTR	6818385	6818558	+	1	174	·
A05--LOC107487675	A05	CDS	6818559	6819235	+	175	851	1
A05--LOC107487675	A05	CDS	6819355	6819460	+	971	1076	2
A05--LOC107487675	A05	CDS	6819751	6819807	+	1367	1423	0
A05--LOC107487675	A05	3-UTR	6819808	6820138	+	1424	1754	·
Chr05--LOC112800516	Chr05	5-UTR	7310217	7310356	+	1	140	·
Chr05--LOC112800516	Chr05	CDS	7310357	7311030	+	141	814	1
Chr05--LOC112800516	Chr05	CDS	7311150	7311255	+	934	1039	2
Chr05--LOC112800516	Chr05	CDS	7311546	7311602	+	1330	1386	0
B05--LOC107642720	B05	5-UTR	7081997	7082174	+	1	178	·
B05--LOC107642720	B05	CDS	7082175	7082848	+	179	852	1
B05--LOC107642720	B05	CDS	7082971	7083076	+	975	1080	2
B05--LOC107642720	B05	CDS	7083364	7083420	+	1368	1424	0
B05--LOC107642720	B05	3-UTR	7083421	7083704	+	1425	1708	·
Chr15--LOC112748411	Chr15	5-UTR	7317771	7317955	+	1	185	·
Chr15--LOC112748411	Chr15	CDS	7317956	7318629	+	186	859	1
Chr15--LOC112748411	Chr15	CDS	7318752	7318857	+	982	1087	2
Chr15--LOC112748411	Chr15	CDS	7319145	7319201	+	1375	1431	0
Chr15--LOC112748411	Chr15	3-UTR	7319202	7319538	+	1432	1768	·
Gma--LOC100813431	Chr11	5-UTR	3761120	3761245	+	1	126	·
Gma--LOC100813431	Chr11	CDS	3761246	3761985	+	127	866	1
Gma--LOC100813431	Chr11	CDS	3762142	3762247	+	1023	1128	2
Gma--LOC100813431	Chr11	CDS	3762575	3762616	+	1456	1497	0
Gma--LOC100813431	Chr11	3-UTR	3762617	3762842	+	1498	1723	·
Gma--LOC100812452	Chr1	3-UTR	52639797	52640191	-	1	395	·
Gma--LOC100812452	Chr1	CDS	52640192	52640230	-	396	434	0
Gma--LOC100812452	Chr1	CDS	52640561	52640666	-	765	870	2
Gma--LOC100812452	Chr1	CDS	52640833	52641572	-	1037	1776	1
Gma--LOC100812452	Chr1	5-UTR	52641573	52641834	-	1777	2038	·
Pvu--PHAVU_002G013000g	Chr2	5-UTR	1478413	1478568	+	1	156	·
Pvu--PHAVU_002G013000g	Chr2	CDS	1478569	1479329	+	157	917	1
Pvu--PHAVU_002G013000g	Chr2	CDS	1479479	1479584	+	1067	1172	2
Pvu--PHAVU_002G013000g	Chr2	CDS	1479728	1479766	+	1316	1354	0
Pvu--PHAVU_002G013000g	Chr2	3-UTR	1479767	1480096	+	1355	1684	·
Van--LOC108335282	Chr6	5-UTR	2637619	2637781	+	1	163	·
Van--LOC108335282	Chr6	CDS	2637782	2638536	+	164	918	1
Van--LOC108335282	Chr6	CDS	2638674	2638875	+	1056	1257	2
Van--LOC108335282	Chr6	3-UTR	2638876	2639703	+	1258	2085	·
Vra--LOC106777276	Chr11	5-UTR	4040107	4040445	+	1	339	·
Vra--LOC106777276	Chr11	CDS	4040446	4041173	+	340	1067	1
Vra--LOC106777276	Chr11	CDS	4041306	4041411	+	1200	1305	2
Vra--LOC106777276	Chr11	CDS	4041605	4041661	+	1499	1555	0
Vra--LOC106777276	Chr11	3-UTR	4041662	4042089	+	1556	1983	·
Lja--Lj5g3v0308440	Chr5	3-UTR	2871035	2871284	-	1	250	·
Lja--Lj5g3v0308440	Chr5	CDS	2871285	2871296	-	251	262	0
Lja--Lj5g3v0308440	Chr5	CDS	2872233	2872299	-	1199	1265	2
Lja--Lj5g3v0308440	Chr5	CDS	2872439	2872533	-	1405	1499	1
Lja--Lj5g3v0308440	Chr5	CDS	2872616	2872721	-	1582	1687	2
Lja--Lj5g3v0308440	Chr5	CDS	2874158	2874804	-	3124	3770	1
Lja--Lj5g3v0308440	Chr5	5-UTR	2874805	2875350	-	3771	4316	·
Lja--Lj5g3v0308430	Chr5	3-UTR	2870454	2874132	-	1	3679	·
Lja--Lj5g3v0308430	Chr5	CDS	2874133	2874804	-	3680	4351	0
Lja--Lj5g3v0308430	Chr5	5-UTR	2874805	2875350	-	4352	4897	·
AtACBP4	3	5-UTR	1561671	1561879	+	1	209	·
AtACBP4	3	CDS	1561880	1562038	+	210	368	0
AtACBP4	3	CDS	1562569	1562639	+	899	969	1
AtACBP4	3	CDS	1563071	1563134	+	1401	1464	2
AtACBP4	3	CDS	1563227	1563298	+	1557	1628	0
AtACBP4	3	CDS	1563412	1563606	+	1742	1936	0
AtACBP4	3	CDS	1563708	1563785	+	2038	2115	0
AtACBP4	3	CDS	1563908	1564018	+	2238	2348	0
AtACBP4	3	CDS	1564207	1564273	+	2537	2603	2
AtACBP4	3	CDS	1564377	1564438	+	2707	2768	1
AtACBP4	3	CDS	1564696	1564835	+	3026	3165	1
AtACBP4	3	CDS	1565012	1565138	+	3342	3468	2
AtACBP4	3	CDS	1565218	1565332	+	3548	3662	2
AtACBP4	3	CDS	1565470	1565558	+	3800	3888	1
AtACBP4	3	CDS	1565699	1565782	+	4029	4112	0
AtACBP4	3	CDS	1565865	1566047	+	4195	4377	0
AtACBP4	3	CDS	1566237	1566383	+	4567	4713	0
AtACBP4	3	CDS	1566556	1566615	+	4886	4945	0
AtACBP4	3	CDS	1566862	1567047	+	5192	5377	0
AtACBP4	3	3-UTR	1567048	1567336	+	5378	5666	·
AtACBP5	5	5-UTR	9775997	9776100	+	1	104	·
AtACBP5	5	CDS	9776101	9776262	+	105	266	0
AtACBP5	5	CDS	9776507	9776577	+	511	581	1
AtACBP5	5	CDS	9776946	9777009	+	950	1013	2
AtACBP5	5	CDS	9777097	9777168	+	1101	1172	0
AtACBP5	5	CDS	9777287	9777478	+	1291	1482	0
AtACBP5	5	CDS	9777577	9777654	+	1581	1658	0
AtACBP5	5	CDS	9777818	9777928	+	1822	1932	0
AtACBP5	5	CDS	9778054	9778120	+	2058	2124	2
AtACBP5	5	CDS	9778226	9778287	+	2230	2291	1
AtACBP5	5	CDS	9778532	9778671	+	2536	2675	1
AtACBP5	5	CDS	9778853	9778979	+	2857	2983	2
AtACBP5	5	CDS	9779051	9779165	+	3055	3169	2
AtACBP5	5	CDS	9779338	9779426	+	3342	3430	1
AtACBP5	5	CDS	9779566	9779649	+	3570	3653	0
AtACBP5	5	CDS	9779719	9779844	+	3723	3848	0
AtACBP5	5	CDS	9780008	9780154	+	4012	4158	0
AtACBP5	5	CDS	9780399	9780458	+	4403	4462	0
AtACBP5	5	CDS	9780601	9780780	+	4605	4784	0
AtACBP5	5	3-UTR	9780781	9781002	+	4785	5006	·
Chr06--LOC112695528	Chr06	5-UTR	5137079	5137206	+	1	128	·
Chr06--LOC112695528	Chr06	CDS	5137207	5137365	+	129	287	0
Chr06--LOC112695528	Chr06	CDS	5137895	5137965	+	817	887	1
Chr06--LOC112695528	Chr06	CDS	5138202	5138265	+	1124	1187	2
Chr06--LOC112695528	Chr06	CDS	5138358	5138429	+	1280	1351	0
Chr06--LOC112695528	Chr06	CDS	5139001	5139195	+	1923	2117	0
Chr06--LOC112695528	Chr06	CDS	5139317	5139394	+	2239	2316	0
Chr06--LOC112695528	Chr06	CDS	5139590	5139685	+	2512	2607	0
Chr06--LOC112695528	Chr06	CDS	5139798	5139864	+	2720	2786	2
Chr06--LOC112695528	Chr06	CDS	5140208	5140269	+	3130	3191	1
Chr06--LOC112695528	Chr06	CDS	5140488	5140627	+	3410	3549	1
Chr06--LOC112695528	Chr06	CDS	5141064	5141190	+	3986	4112	2
Chr06--LOC112695528	Chr06	CDS	5141271	5141385	+	4193	4307	2
Chr06--LOC112695528	Chr06	CDS	5141944	5142032	+	4866	4954	1
Chr06--LOC112695528	Chr06	CDS	5142133	5142216	+	5055	5138	0
Chr06--LOC112695528	Chr06	CDS	5142299	5142481	+	5221	5403	0
Chr06--LOC112695528	Chr06	CDS	5142984	5143124	+	5906	6046	0
Chr06--LOC112695528	Chr06	CDS	5143394	5143453	+	6316	6375	0
Chr06--LOC112695528	Chr06	CDS	5143893	5144075	+	6815	6997	0
Chr06--LOC112695528	Chr06	3-UTR	5144076	5144620	+	6998	7542	·
Chr16--LOC112758113	Chr16	3-UTR	17055983	17056521	-	1	539	·
Chr16--LOC112758113	Chr16	CDS	17056522	17056704	-	540	722	0
Chr16--LOC112758113	Chr16	CDS	17057146	17057205	-	1164	1223	0
Chr16--LOC112758113	Chr16	CDS	17057475	17057615	-	1493	1633	0
Chr16--LOC112758113	Chr16	CDS	17058118	17058300	-	2136	2318	0
Chr16--LOC112758113	Chr16	CDS	17058383	17058466	-	2401	2484	0
Chr16--LOC112758113	Chr16	CDS	17058567	17058655	-	2585	2673	1
Chr16--LOC112758113	Chr16	CDS	17059254	17059368	-	3272	3386	2
Chr16--LOC112758113	Chr16	CDS	17059449	17059575	-	3467	3593	2
Chr16--LOC112758113	Chr16	CDS	17060008	17060147	-	4026	4165	1
Chr16--LOC112758113	Chr16	CDS	17060366	17060427	-	4384	4445	1
Chr16--LOC112758113	Chr16	CDS	17060771	17060837	-	4789	4855	2
Chr16--LOC112758113	Chr16	CDS	17060950	17061045	-	4968	5063	0
Chr16--LOC112758113	Chr16	CDS	17061241	17061318	-	5259	5336	0
Chr16--LOC112758113	Chr16	CDS	17061440	17061634	-	5458	5652	0
Chr16--LOC112758113	Chr16	CDS	17062206	17062277	-	6224	6295	0
Chr16--LOC112758113	Chr16	CDS	17062370	17062433	-	6388	6451	2
Chr16--LOC112758113	Chr16	CDS	17062684	17062754	-	6702	6772	1
Chr16--LOC112758113	Chr16	CDS	17063286	17063444	-	7304	7462	0
Chr16--LOC112758113	Chr16	5-UTR	17063445	17063561	-	7463	7579	·
B09--LOC107617483	B09	3-UTR	38068984	38069345	-	1	362	·
B09--LOC107617483	B09	CDS	38069346	38069534	-	363	551	0
B09--LOC107617483	B09	CDS	38070654	38070713	-	1671	1730	0
B09--LOC107617483	B09	CDS	38071213	38071353	-	2230	2370	0
B09--LOC107617483	B09	CDS	38071664	38071846	-	2681	2863	0
B09--LOC107617483	B09	CDS	38071946	38072029	-	2963	3046	0
B09--LOC107617483	B09	CDS	38072350	38072438	-	3367	3455	1
B09--LOC107617483	B09	CDS	38072894	38073008	-	3911	4025	2
B09--LOC107617483	B09	CDS	38073082	38073208	-	4099	4225	2
B09--LOC107617483	B09	CDS	38073543	38073682	-	4560	4699	1
B09--LOC107617483	B09	CDS	38074246	38074307	-	5263	5324	1
B09--LOC107617483	B09	CDS	38075114	38075180	-	6131	6197	2
B09--LOC107617483	B09	CDS	38075308	38075418	-	6325	6435	0
B09--LOC107617483	B09	CDS	38075548	38075625	-	6565	6642	0
B09--LOC107617483	B09	CDS	38075748	38075942	-	6765	6959	0
B09--LOC107617483	B09	CDS	38076688	38076758	-	7705	7775	1
B09--LOC107617483	B09	CDS	38077074	38077232	-	8091	8249	0
B09--LOC107617483	B09	5-UTR	38077233	38077246	-	8250	8263	·
B09--LOC107617483	B09	5-UTR	38077286	38077523	-	8303	8540	·
Chr19--LOC112775604	Chr19	3-UTR	39540839	39541200	-	1	362	·
Chr19--LOC112775604	Chr19	CDS	39541201	39541389	-	363	551	0
Chr19--LOC112775604	Chr19	CDS	39542509	39542568	-	1671	1730	0
Chr19--LOC112775604	Chr19	CDS	39543068	39543208	-	2230	2370	0
Chr19--LOC112775604	Chr19	CDS	39543519	39543701	-	2681	2863	0
Chr19--LOC112775604	Chr19	CDS	39543801	39543884	-	2963	3046	0
Chr19--LOC112775604	Chr19	CDS	39544205	39544293	-	3367	3455	1
Chr19--LOC112775604	Chr19	CDS	39544749	39544863	-	3911	4025	2
Chr19--LOC112775604	Chr19	CDS	39544937	39545063	-	4099	4225	2
Chr19--LOC112775604	Chr19	CDS	39545398	39545537	-	4560	4699	1
Chr19--LOC112775604	Chr19	CDS	39546101	39546162	-	5263	5324	1
Chr19--LOC112775604	Chr19	CDS	39546969	39547035	-	6131	6197	2
Chr19--LOC112775604	Chr19	CDS	39547163	39547273	-	6325	6435	0
Chr19--LOC112775604	Chr19	CDS	39547403	39547480	-	6565	6642	0
Chr19--LOC112775604	Chr19	CDS	39547603	39547797	-	6765	6959	0
Chr19--LOC112775604	Chr19	CDS	39548149	39548226	-	7311	7388	0
Chr19--LOC112775604	Chr19	CDS	39548324	39548387	-	7486	7549	2
Chr19--LOC112775604	Chr19	CDS	39548641	39548711	-	7803	7873	1
Chr19--LOC112775604	Chr19	CDS	39549027	39549185	-	8189	8347	0
Chr19--LOC112775604	Chr19	5-UTR	39549186	39549445	-	8348	8607	·
Chr09--LOC112710818	Chr09	3-UTR	31543528	31543886	-	1	359	·
Chr09--LOC112710818	Chr09	CDS	31543887	31544075	-	360	548	0
Chr09--LOC112710818	Chr09	CDS	31545180	31545239	-	1653	1712	0
Chr09--LOC112710818	Chr09	CDS	31545724	31545864	-	2197	2337	0
Chr09--LOC112710818	Chr09	CDS	31546138	31546320	-	2611	2793	0
Chr09--LOC112710818	Chr09	CDS	31546420	31546503	-	2893	2976	0
Chr09--LOC112710818	Chr09	CDS	31546825	31546913	-	3298	3386	1
Chr09--LOC112710818	Chr09	CDS	31547348	31547462	-	3821	3935	2
Chr09--LOC112710818	Chr09	CDS	31547536	31547662	-	4009	4135	2
Chr09--LOC112710818	Chr09	CDS	31547997	31548136	-	4470	4609	1
Chr09--LOC112710818	Chr09	CDS	31548700	31548761	-	5173	5234	1
Chr09--LOC112710818	Chr09	CDS	31549561	31549627	-	6034	6100	2
Chr09--LOC112710818	Chr09	CDS	31549767	31549877	-	6240	6350	0
Chr09--LOC112710818	Chr09	CDS	31550014	31550091	-	6487	6564	0
Chr09--LOC112710818	Chr09	CDS	31550217	31550411	-	6690	6884	0
Chr09--LOC112710818	Chr09	CDS	31550746	31550823	-	7219	7296	0
Chr09--LOC112710818	Chr09	CDS	31550921	31550984	-	7394	7457	2
Chr09--LOC112710818	Chr09	CDS	31551239	31551309	-	7712	7782	1
Chr09--LOC112710818	Chr09	CDS	31551609	31551767	-	8082	8240	0
Chr09--LOC112710818	Chr09	5-UTR	31551768	31552024	-	8241	8497	·
Gma--LOC100786884	Chr20	5-UTR	46807215	46807470	+	1	256	·
Gma--LOC100786884	Chr20	CDS	46807471	46807614	+	257	400	0
Gma--LOC100786884	Chr20	CDS	46808000	46808070	+	786	856	1
Gma--LOC100786884	Chr20	CDS	46808359	46808422	+	1145	1208	2
Gma--LOC100786884	Chr20	CDS	46808511	46808582	+	1297	1368	0
Gma--LOC100786884	Chr20	CDS	46808865	46809059	+	1651	1845	0
Gma--LOC100786884	Chr20	CDS	46809155	46809232	+	1941	2018	0
Gma--LOC100786884	Chr20	CDS	46809452	46809553	+	2238	2339	0
Gma--LOC100786884	Chr20	CDS	46809668	46809734	+	2454	2520	2
Gma--LOC100786884	Chr20	CDS	46810225	46810286	+	3011	3072	1
Gma--LOC100786884	Chr20	CDS	46810996	46811135	+	3782	3921	1
Gma--LOC100786884	Chr20	CDS	46811482	46811608	+	4268	4394	2
Gma--LOC100786884	Chr20	CDS	46811686	46811800	+	4472	4586	2
Gma--LOC100786884	Chr20	CDS	46813124	46813212	+	5910	5998	1
Gma--LOC100786884	Chr20	CDS	46813584	46813667	+	6370	6453	0
Gma--LOC100786884	Chr20	CDS	46813763	46813951	+	6549	6737	0
Gma--LOC100786884	Chr20	CDS	46814280	46814420	+	7066	7206	0
Gma--LOC100786884	Chr20	CDS	46814749	46814808	+	7535	7594	0
Gma--LOC100786884	Chr20	CDS	46815205	46815396	+	7991	8182	0
Gma--LOC100786884	Chr20	3-UTR	46815397	46815702	+	8183	8488	·
Mtr--LOC11430548	Chr7	3-UTR	46600028	46600293	-	1	266	·
Mtr--LOC11430548	Chr7	CDS	46600294	46600479	-	267	452	0
Mtr--LOC11430548	Chr7	CDS	46600948	46601007	-	921	980	0
Mtr--LOC11430548	Chr7	CDS	46601395	46601535	-	1368	1508	0
Mtr--LOC11430548	Chr7	CDS	46603085	46603267	-	3058	3240	0
Mtr--LOC11430548	Chr7	CDS	46603360	46603443	-	3333	3416	0
Mtr--LOC11430548	Chr7	CDS	46603566	46603654	-	3539	3627	1
Mtr--LOC11430548	Chr7	CDS	46604890	46605004	-	4863	4977	2
Mtr--LOC11430548	Chr7	CDS	46605089	46605215	-	5062	5188	2
Mtr--LOC11430548	Chr7	CDS	46605481	46605620	-	5454	5593	1
Mtr--LOC11430548	Chr7	CDS	46606217	46606278	-	6190	6251	1
Mtr--LOC11430548	Chr7	CDS	46606720	46606786	-	6693	6759	2
Mtr--LOC11430548	Chr7	CDS	46606895	46606990	-	6868	6963	0
Mtr--LOC11430548	Chr7	CDS	46607208	46607285	-	7181	7258	0
Mtr--LOC11430548	Chr7	CDS	46607388	46607582	-	7361	7555	0
Mtr--LOC11430548	Chr7	CDS	46608066	46608137	-	8039	8110	0
Mtr--LOC11430548	Chr7	CDS	46608230	46608293	-	8203	8266	2
Mtr--LOC11430548	Chr7	CDS	46608753	46608823	-	8726	8796	1
Mtr--LOC11430548	Chr7	CDS	46609752	46609916	-	9725	9889	0
Mtr--LOC11430548	Chr7	5-UTR	46609917	46610104	-	9890	10077	·
Gma--LOC100777579	Chr19	3-UTR	48403334	48403592	-	1	259	·
Gma--LOC100777579	Chr19	CDS	48403593	48403784	-	260	451	0
Gma--LOC100777579	Chr19	CDS	48404145	48404204	-	812	871	0
Gma--LOC100777579	Chr19	CDS	48406460	48406600	-	3127	3267	0
Gma--LOC100777579	Chr19	CDS	48407479	48407619	-	4146	4286	0
Gma--LOC100777579	Chr19	CDS	48407712	48407795	-	4379	4462	0
Gma--LOC100777579	Chr19	CDS	48407942	48408030	-	4609	4697	1
Gma--LOC100777579	Chr19	CDS	48408859	48408973	-	5526	5640	2
Gma--LOC100777579	Chr19	CDS	48409047	48409173	-	5714	5840	2
Gma--LOC100777579	Chr19	CDS	48409524	48409663	-	6191	6330	1
Gma--LOC100777579	Chr19	CDS	48409920	48409981	-	6587	6648	1
Gma--LOC100777579	Chr19	CDS	48410954	48411020	-	7621	7687	2
Gma--LOC100777579	Chr19	CDS	48411116	48411211	-	7783	7878	0
Gma--LOC100777579	Chr19	CDS	48411416	48411493	-	8083	8160	0
Gma--LOC100777579	Chr19	CDS	48411633	48411833	-	8300	8500	0
Gma--LOC100777579	Chr19	CDS	48412814	48412885	-	9481	9552	0
Gma--LOC100777579	Chr19	CDS	48412983	48413046	-	9650	9713	2
Gma--LOC100777579	Chr19	CDS	48413294	48413364	-	9961	10031	1
Gma--LOC100777579	Chr19	CDS	48413681	48413830	-	10348	10497	0
Gma--LOC100777579	Chr19	5-UTR	48413831	48414027	-	10498	10694	·
Gma--LOC100813240	Chr3	3-UTR	43635990	43636273	-	1	284	·
Gma--LOC100813240	Chr3	CDS	43636274	43636465	-	285	476	0
Gma--LOC100813240	Chr3	CDS	43636804	43636863	-	815	874	0
Gma--LOC100813240	Chr3	CDS	43639252	43639392	-	3263	3403	0
Gma--LOC100813240	Chr3	CDS	43640286	43640453	-	4297	4464	0
Gma--LOC100813240	Chr3	CDS	43640546	43640629	-	4557	4640	0
Gma--LOC100813240	Chr3	CDS	43640776	43640864	-	4787	4875	1
Gma--LOC100813240	Chr3	CDS	43641426	43641540	-	5437	5551	2
Gma--LOC100813240	Chr3	CDS	43641617	43641743	-	5628	5754	2
Gma--LOC100813240	Chr3	CDS	43642071	43642210	-	6082	6221	1
Gma--LOC100813240	Chr3	CDS	43642720	43642781	-	6731	6792	1
Gma--LOC100813240	Chr3	CDS	43643797	43643863	-	7808	7874	2
Gma--LOC100813240	Chr3	CDS	43643967	43644062	-	7978	8073	0
Gma--LOC100813240	Chr3	CDS	43644249	43644326	-	8260	8337	0
Gma--LOC100813240	Chr3	CDS	43644463	43644657	-	8474	8668	0
Gma--LOC100813240	Chr3	CDS	43645678	43645749	-	9689	9760	0
Gma--LOC100813240	Chr3	CDS	43645857	43645920	-	9868	9931	2
Gma--LOC100813240	Chr3	CDS	43646185	43646255	-	10196	10266	1
Gma--LOC100813240	Chr3	CDS	43646692	43646847	-	10703	10858	0
Gma--LOC100813240	Chr3	5-UTR	43646848	43647067	-	10859	11078	·
Pvu--PHAVU_006G090700g	Chr6	3-UTR	20908003	20908261	-	1	259	·
Pvu--PHAVU_006G090700g	Chr6	CDS	20908262	20908453	-	260	451	0
Pvu--PHAVU_006G090700g	Chr6	CDS	20908833	20908892	-	831	890	0
Pvu--PHAVU_006G090700g	Chr6	CDS	20911989	20912129	-	3987	4127	0
Pvu--PHAVU_006G090700g	Chr6	CDS	20913070	20913252	-	5068	5250	0
Pvu--PHAVU_006G090700g	Chr6	CDS	20913348	20913431	-	5346	5429	0
Pvu--PHAVU_006G090700g	Chr6	CDS	20913583	20913671	-	5581	5669	1
Pvu--PHAVU_006G090700g	Chr6	CDS	20914619	20914733	-	6617	6731	2
Pvu--PHAVU_006G090700g	Chr6	CDS	20914811	20914937	-	6809	6935	2
Pvu--PHAVU_006G090700g	Chr6	CDS	20915240	20915379	-	7238	7377	1
Pvu--PHAVU_006G090700g	Chr6	CDS	20915605	20915666	-	7603	7664	1
Pvu--PHAVU_006G090700g	Chr6	CDS	20916323	20916389	-	8321	8387	2
Pvu--PHAVU_006G090700g	Chr6	CDS	20916508	20916603	-	8506	8601	0
Pvu--PHAVU_006G090700g	Chr6	CDS	20916791	20916868	-	8789	8866	0
Pvu--PHAVU_006G090700g	Chr6	CDS	20917002	20917196	-	9000	9194	0
Pvu--PHAVU_006G090700g	Chr6	CDS	20918174	20918257	-	10172	10255	0
Pvu--PHAVU_006G090700g	Chr6	CDS	20918348	20918411	-	10346	10409	2
Pvu--PHAVU_006G090700g	Chr6	CDS	20918661	20918731	-	10659	10729	1
Pvu--PHAVU_006G090700g	Chr6	CDS	20919482	20919646	-	11480	11644	0
Pvu--PHAVU_006G090700g	Chr6	5-UTR	20919647	20919899	-	11645	11897	·
Van--LOC108341537	Chr9	3-UTR	19938387	19938649	-	1	263	·
Van--LOC108341537	Chr9	CDS	19938650	19938841	-	264	455	0
Van--LOC108341537	Chr9	CDS	19939213	19939272	-	827	886	0
Van--LOC108341537	Chr9	CDS	19942395	19942535	-	4009	4149	0
Van--LOC108341537	Chr9	CDS	19943468	19943650	-	5082	5264	0
Van--LOC108341537	Chr9	CDS	19943746	19943829	-	5360	5443	0
Van--LOC108341537	Chr9	CDS	19943972	19944060	-	5586	5674	1
Van--LOC108341537	Chr9	CDS	19945769	19945883	-	7383	7497	2
Van--LOC108341537	Chr9	CDS	19945958	19946084	-	7572	7698	2
Van--LOC108341537	Chr9	CDS	19946391	19946530	-	8005	8144	1
Van--LOC108341537	Chr9	CDS	19946764	19946825	-	8378	8439	1
Van--LOC108341537	Chr9	CDS	19947453	19947519	-	9067	9133	2
Van--LOC108341537	Chr9	CDS	19947638	19947733	-	9252	9347	0
Van--LOC108341537	Chr9	CDS	19947919	19947996	-	9533	9610	0
Van--LOC108341537	Chr9	CDS	19948135	19948329	-	9749	9943	0
Van--LOC108341537	Chr9	CDS	19949264	19949335	-	10878	10949	0
Van--LOC108341537	Chr9	CDS	19949426	19949489	-	11040	11103	2
Van--LOC108341537	Chr9	CDS	19949765	19949874	-	11379	11488	1
Van--LOC108341537	Chr9	CDS	19951002	19951058	-	12616	12672	0
Van--LOC108341537	Chr9	5-UTR	19951059	19951277	-	12673	12891	·
Vra--LOC106775804	Chr10	3-UTR	11377496	11377748	-	1	253	·
Vra--LOC106775804	Chr10	CDS	11377749	11377940	-	254	445	0
Vra--LOC106775804	Chr10	CDS	11378312	11378371	-	817	876	0
Vra--LOC106775804	Chr10	CDS	11381530	11381670	-	4035	4175	0
Vra--LOC106775804	Chr10	CDS	11382494	11382676	-	4999	5181	0
Vra--LOC106775804	Chr10	CDS	11382772	11382855	-	5277	5360	0
Vra--LOC106775804	Chr10	CDS	11382998	11383086	-	5503	5591	1
Vra--LOC106775804	Chr10	CDS	11384764	11384878	-	7269	7383	2
Vra--LOC106775804	Chr10	CDS	11384953	11385079	-	7458	7584	2
Vra--LOC106775804	Chr10	CDS	11385387	11385526	-	7892	8031	1
Vra--LOC106775804	Chr10	CDS	11385759	11385820	-	8264	8325	1
Vra--LOC106775804	Chr10	CDS	11386450	11386516	-	8955	9021	2
Vra--LOC106775804	Chr10	CDS	11386633	11386728	-	9138	9233	0
Vra--LOC106775804	Chr10	CDS	11386914	11386991	-	9419	9496	0
Vra--LOC106775804	Chr10	CDS	11387132	11387326	-	9637	9831	0
Vra--LOC106775804	Chr10	CDS	11388274	11388345	-	10779	10850	0
Vra--LOC106775804	Chr10	CDS	11388436	11388499	-	10941	11004	2
Vra--LOC106775804	Chr10	CDS	11388777	11388847	-	11282	11352	1
Vra--LOC106775804	Chr10	CDS	11389512	11389676	-	12017	12181	0
Vra--LOC106775804	Chr10	5-UTR	11389677	11389890	-	12182	12395	·
Pvu--PHAVU_002G127700g	Chr2	3-UTR	25708291	25708617	-	1	327	·
Pvu--PHAVU_002G127700g	Chr2	CDS	25708618	25708697	-	328	407	1
Pvu--PHAVU_002G127700g	Chr2	CDS	25708782	25708844	-	492	554	0
Pvu--PHAVU_002G127700g	Chr2	CDS	25708983	25709100	-	693	810	2
Pvu--PHAVU_002G127700g	Chr2	CDS	25710073	25710084	-	1783	1794	0
Pvu--PHAVU_002G127700g	Chr2	5-UTR	25710085	25710270	-	1795	1980	·
Van--LOC108335132	Chr6	5-UTR	7480007	7480169	+	1	163	·
Van--LOC108335132	Chr6	CDS	7480170	7480181	+	164	175	0
Van--LOC108335132	Chr6	CDS	7481181	7481298	+	1175	1292	2
Van--LOC108335132	Chr6	CDS	7481417	7481479	+	1411	1473	0
Van--LOC108335132	Chr6	CDS	7481564	7481643	+	1558	1637	1
Van--LOC108335132	Chr6	3-UTR	7481644	7481891	+	1638	1885	·
Vra--LOC106776954	Chr11	5-UTR	8324447	8324461	+	1	15	·
Vra--LOC106776954	Chr11	CDS	8324462	8324591	+	16	145	2
Vra--LOC106776954	Chr11	CDS	8324710	8324772	+	264	326	0
Vra--LOC106776954	Chr11	CDS	8324857	8324936	+	411	490	1
Vra--LOC106776954	Chr11	3-UTR	8324937	8325191	+	491	745	·
Gma--LOC100500327	Chr4	5-UTR	15819602	15819616	+	1	15	·
Gma--LOC100500327	Chr4	CDS	15819617	15819746	+	16	145	2
Gma--LOC100500327	Chr4	CDS	15819900	15819962	+	299	361	0
Gma--LOC100500327	Chr4	CDS	15820048	15820127	+	447	526	1
Gma--LOC100500327	Chr4	3-UTR	15820128	15820411	+	527	810	·
Gma--LOC100499892	Chr9	5-UTR	43780633	43780647	+	1	15	·
Gma--LOC100499892	Chr9	CDS	43780648	43780783	+	16	151	2
Gma--LOC100499892	Chr9	CDS	43780939	43781001	+	307	369	0
Gma--LOC100499892	Chr9	CDS	43781087	43781166	+	455	534	1
Gma--LOC100499892	Chr9	3-UTR	43781167	43781480	+	535	848	·
Mtr--LOC11407899	Chr5	3-UTR	11040227	11040482	-	1	256	·
Mtr--LOC11407899	Chr5	CDS	11040483	11040562	-	257	336	1
Mtr--LOC11407899	Chr5	CDS	11040824	11040886	-	598	660	0
Mtr--LOC11407899	Chr5	CDS	11041500	11041617	-	1274	1391	2
Mtr--LOC11407899	Chr5	CDS	11042376	11042387	-	2150	2161	0
Mtr--LOC11407899	Chr5	5-UTR	11042388	11042544	-	2162	2318	·
Lja--Lj2g3v1549720	Chr2	5-UTR	24384659	24384865	+	1	207	·
Lja--Lj2g3v1549720	Chr2	CDS	24384866	24384877	+	208	219	0
Lja--Lj2g3v1549720	Chr2	CDS	24385589	24385706	+	931	1048	2
Lja--Lj2g3v1549720	Chr2	CDS	24385870	24385932	+	1212	1274	0
Lja--Lj2g3v1549720	Chr2	CDS	24386210	24386292	+	1552	1634	1
Lja--Lj2g3v1549720	Chr2	3-UTR	24386293	24386778	+	1635	2120	·
B05--LOC107642414	B05	5-UTR	2089967	2090115	+	1	149	·
B05--LOC107642414	B05	CDS	2090116	2090127	+	150	161	0
B05--LOC107642414	B05	CDS	2090852	2090969	+	886	1003	2
B05--LOC107642414	B05	CDS	2091346	2091408	+	1380	1442	0
B05--LOC107642414	B05	CDS	2091616	2091695	+	1650	1729	1
B05--LOC107642414	B05	3-UTR	2091696	2091954	+	1730	1988	·
A05--LOC107487101	A05	5-UTR	2281432	2281574	+	1	143	·
A05--LOC107487101	A05	CDS	2281575	2281586	+	144	155	0
A05--LOC107487101	A05	CDS	2282469	2282586	+	1038	1155	2
A05--LOC107487101	A05	CDS	2282852	2282914	+	1421	1483	0
A05--LOC107487101	A05	CDS	2283112	2283191	+	1681	1760	1
A05--LOC107487101	A05	3-UTR	2283192	2283503	+	1761	2072	·
Chr15--LOC112747536	Chr15	5-UTR	2405171	2405297	+	1	127	·
Chr15--LOC112747536	Chr15	CDS	2405298	2405309	+	128	139	0
Chr15--LOC112747536	Chr15	CDS	2406160	2406277	+	990	1107	2
Chr15--LOC112747536	Chr15	CDS	2406608	2406670	+	1438	1500	0
Chr15--LOC112747536	Chr15	CDS	2406868	2406947	+	1698	1777	1
Chr15--LOC112747536	Chr15	3-UTR	2406948	2407257	+	1778	2087	·
Chr05--LOC112800142	Chr05	5-UTR	2405171	2405297	+	1	127	·
Chr05--LOC112800142	Chr05	CDS	2405298	2405309	+	128	139	0
Chr05--LOC112800142	Chr05	CDS	2406160	2406277	+	990	1107	2
Chr05--LOC112800142	Chr05	CDS	2406608	2406670	+	1438	1500	0
Chr05--LOC112800142	Chr05	CDS	2406868	2406947	+	1698	1777	1
Chr05--LOC112800142	Chr05	3-UTR	2406948	2407257	+	1778	2087	·
AtACBP6	1	3-UTR	11410766	11411131	-	1	366	·
AtACBP6	1	CDS	11411132	11411217	-	367	452	1
AtACBP6	1	CDS	11411350	11411412	-	585	647	0
AtACBP6	1	CDS	11411517	11411634	-	752	869	2
AtACBP6	1	CDS	11412088	11412099	-	1323	1334	0
AtACBP6	1	5-UTR	11412100	11412233	-	1335	1468	·
AtACBP1	5	5-UTR	21710170	21710496	+	1	327	·
AtACBP1	5	CDS	21710497	21710954	+	328	785	1
AtACBP1	5	CDS	21711341	21711443	+	1172	1274	2
AtACBP1	5	CDS	21711566	21711654	+	1397	1485	1
AtACBP1	5	CDS	21711858	21711949	+	1689	1780	1
AtACBP1	5	CDS	21712031	21712128	+	1862	1959	1
AtACBP1	5	CDS	21712215	21712391	+	2046	2222	0
AtACBP1	5	3-UTR	21712392	21712614	+	2223	2445	·
AtACBP2	4	5-UTR	13847549	13847773	+	1	225	·
AtACBP2	4	CDS	13847774	13848261	+	226	713	1
AtACBP2	4	CDS	13848538	13848640	+	990	1092	2
AtACBP2	4	CDS	13848721	13848824	+	1173	1276	1
AtACBP2	4	CDS	13849088	13849179	+	1540	1631	1
AtACBP2	4	CDS	13849265	13849362	+	1717	1814	1
AtACBP2	4	CDS	13849450	13849629	+	1902	2081	0
AtACBP2	4	3-UTR	13849630	13849934	+	2082	2386	·
A08--LOC107460486	A08	5-UTR	7541014	7541320	+	1	307	·
A08--LOC107460486	A08	CDS	7541321	7541817	+	308	804	1
A08--LOC107460486	A08	CDS	7542277	7542382	+	1264	1369	2
A08--LOC107460486	A08	CDS	7542497	7542600	+	1484	1587	1
A08--LOC107460486	A08	CDS	7543098	7543189	+	2085	2176	1
A08--LOC107460486	A08	CDS	7543915	7544012	+	2902	2999	1
A08--LOC107460486	A08	CDS	7544277	7544453	+	3264	3440	0
A08--LOC107460486	A08	3-UTR	7544454	7544794	+	3441	3781	·
Chr17--LOC112764731	Chr17	5-UTR	121275755	121276009	+	1	255	·
Chr17--LOC112764731	Chr17	CDS	121276010	121276506	+	256	752	1
Chr17--LOC112764731	Chr17	CDS	121276966	121277071	+	1212	1317	2
Chr17--LOC112764731	Chr17	CDS	121277186	121277289	+	1432	1535	1
Chr17--LOC112764731	Chr17	CDS	121277791	121277882	+	2037	2128	1
Chr17--LOC112764731	Chr17	CDS	121278631	121278728	+	2877	2974	1
Chr17--LOC112764731	Chr17	CDS	121278993	121279169	+	3239	3415	0
Chr17--LOC112764731	Chr17	3-UTR	121279170	121279510	+	3416	3756	·
B07--LOC107605878	B07	5-UTR	113291640	113291961	+	1	322	·
B07--LOC107605878	B07	CDS	113291962	113292243	+	323	604	0
B07--LOC107605878	B07	CDS	113292299	113292501	+	660	862	1
B07--LOC107605878	B07	CDS	113292961	113293066	+	1322	1427	2
B07--LOC107605878	B07	CDS	113293181	113293284	+	1542	1645	1
B07--LOC107605878	B07	CDS	113293786	113293877	+	2147	2238	1
B07--LOC107605878	B07	CDS	113294626	113294723	+	2987	3084	1
B07--LOC107605878	B07	CDS	113294988	113295164	+	3349	3525	0
B07--LOC107605878	B07	3-UTR	113295165	113295499	+	3526	3860	·
Chr08--LOC112705889	Chr08	5-UTR	7323946	7324222	+	1	277	·
Chr08--LOC112705889	Chr08	CDS	7324223	7324719	+	278	774	1
Chr08--LOC112705889	Chr08	CDS	7325179	7325284	+	1234	1339	2
Chr08--LOC112705889	Chr08	CDS	7325399	7325502	+	1454	1557	1
Chr08--LOC112705889	Chr08	CDS	7325999	7326090	+	2054	2145	1
Chr08--LOC112705889	Chr08	CDS	7326816	7326913	+	2871	2968	1
Chr08--LOC112705889	Chr08	CDS	7327178	7327354	+	3233	3409	0
Chr08--LOC112705889	Chr08	3-UTR	7327355	7327707	+	3410	3762	·
A06--LOC107495123	A06	3-UTR	103013932	103014472	-	1	541	·
A06--LOC107495123	A06	3-UTR	103014765	103015395	-	834	1464	·
A06--LOC107495123	A06	CDS	103015396	103015552	-	1465	1621	2
A06--LOC107495123	A06	CDS	103016421	103016530	-	2490	2599	1
A06--LOC107495123	A06	CDS	103016652	103016760	-	2721	2829	2
A06--LOC107495123	A06	CDS	103017114	103017601	-	3183	3670	1
A06--LOC107495123	A06	5-UTR	103017602	103017816	-	3671	3885	·
Chr16--LOC112755531	Chr16	3-UTR	143975551	143976021	-	1	471	·
Chr16--LOC112755531	Chr16	CDS	143976022	143976198	-	472	648	0
Chr16--LOC112755531	Chr16	CDS	143976493	143976590	-	943	1040	1
Chr16--LOC112755531	Chr16	CDS	143977315	143977406	-	1765	1856	1
Chr16--LOC112755531	Chr16	CDS	143978249	143978358	-	2699	2808	1
Chr16--LOC112755531	Chr16	CDS	143978480	143978588	-	2930	3038	2
Chr16--LOC112755531	Chr16	CDS	143978942	143979429	-	3392	3879	1
Chr16--LOC112755531	Chr16	5-UTR	143979430	143979636	-	3880	4086	·
B06--LOC107605229	B06	3-UTR	127180597	127181449	-	1	853	·
B06--LOC107605229	B06	CDS	127181450	127181541	-	854	945	1
B06--LOC107605229	B06	CDS	127182262	127182353	-	1666	1757	1
B06--LOC107605229	B06	CDS	127183197	127183306	-	2601	2710	1
B06--LOC107605229	B06	CDS	127183428	127183536	-	2832	2940	2
B06--LOC107605229	B06	CDS	127183890	127184359	-	3294	3763	1
B06--LOC107605229	B06	5-UTR	127184360	127184579	-	3764	3983	·
Chr16--LOC112755376	Chr16	3-UTR	141177757	141178258	-	1	502	·
Chr16--LOC112755376	Chr16	CDS	141178259	141178435	-	503	679	0
Chr16--LOC112755376	Chr16	CDS	141178706	141178803	-	950	1047	1
Chr16--LOC112755376	Chr16	CDS	141179524	141179615	-	1768	1859	1
Chr16--LOC112755376	Chr16	CDS	141180459	141180568	-	2703	2812	1
Chr16--LOC112755376	Chr16	CDS	141180690	141180798	-	2934	3042	2
Chr16--LOC112755376	Chr16	CDS	141181152	141181621	-	3396	3865	1
Chr16--LOC112755376	Chr16	5-UTR	141181622	141181822	-	3866	4066	·
Lja--Lj1g3v0998730	Chr1	5-UTR	12659912	12660246	+	1	335	·
Lja--Lj1g3v0998730	Chr1	CDS	12660247	12660737	+	336	826	1
Lja--Lj1g3v0998730	Chr1	CDS	12661221	12661326	+	1310	1415	2
Lja--Lj1g3v0998730	Chr1	CDS	12661498	12661601	+	1587	1690	1
Lja--Lj1g3v0998730	Chr1	CDS	12663886	12663977	+	3975	4066	1
Lja--Lj1g3v0998730	Chr1	CDS	12664858	12664955	+	4947	5044	1
Lja--Lj1g3v0998730	Chr1	CDS	12665205	12665384	+	5294	5473	0
Lja--Lj1g3v0998730	Chr1	3-UTR	12665385	12665557	+	5474	5646	·
Mtr--LOC25491134	Chr3	3-UTR	41838763	41838969	-	1	207	·
Mtr--LOC25491134	Chr3	CDS	41838970	41839146	-	208	384	0
Mtr--LOC25491134	Chr3	CDS	41839390	41839487	-	628	725	1
Mtr--LOC25491134	Chr3	CDS	41840442	41840533	-	1680	1771	1
Mtr--LOC25491134	Chr3	CDS	41841820	41841923	-	3058	3161	1
Mtr--LOC25491134	Chr3	CDS	41842161	41842266	-	3399	3504	2
Mtr--LOC25491134	Chr3	CDS	41843105	41843601	-	4343	4839	1
Mtr--LOC25491134	Chr3	5-UTR	41843602	41844059	-	4840	5297	·
Gma--LOC100816670	Chr6	3-UTR	10776541	10776923	-	1	383	·
Gma--LOC100816670	Chr6	CDS	10776924	10777103	-	384	563	0
Gma--LOC100816670	Chr6	CDS	10777367	10777464	-	827	924	1
Gma--LOC100816670	Chr6	CDS	10778835	10778926	-	2295	2386	1
Gma--LOC100816670	Chr6	CDS	10780063	10780166	-	3523	3626	1
Gma--LOC100816670	Chr6	CDS	10780329	10780434	-	3789	3894	2
Gma--LOC100816670	Chr6	CDS	10780862	10781346	-	4322	4806	1
Gma--LOC100816670	Chr6	5-UTR	10781347	10781636	-	4807	5096	·
Gma--LOC100802051	Chr4	5-UTR	50236088	50236375	+	1	288	·
Gma--LOC100802051	Chr4	CDS	50236376	50236836	+	289	749	1
Gma--LOC100802051	Chr4	CDS	50237236	50237341	+	1149	1254	2
Gma--LOC100802051	Chr4	CDS	50237505	50237608	+	1418	1521	1
Gma--LOC100802051	Chr4	CDS	50238699	50238790	+	2612	2703	1
Gma--LOC100802051	Chr4	CDS	50240294	50240391	+	4207	4304	1
Gma--LOC100802051	Chr4	CDS	50240660	50240839	+	4573	4752	0
Gma--LOC100802051	Chr4	3-UTR	50240840	50241265	+	4753	5178	·
Pvu--PHAVU_009G050500g	Chr9	5-UTR	9543518	9543926	+	1	409	·
Pvu--PHAVU_009G050500g	Chr9	CDS	9543927	9544411	+	410	894	1
Pvu--PHAVU_009G050500g	Chr9	CDS	9544811	9544916	+	1294	1399	2
Pvu--PHAVU_009G050500g	Chr9	CDS	9545080	9545177	+	1563	1660	1
Pvu--PHAVU_009G050500g	Chr9	CDS	9546008	9546099	+	2491	2582	1
Pvu--PHAVU_009G050500g	Chr9	CDS	9549167	9549264	+	5650	5747	1
Pvu--PHAVU_009G050500g	Chr9	CDS	9549526	9549702	+	6009	6185	0
Pvu--PHAVU_009G050500g	Chr9	3-UTR	9549703	9550136	+	6186	6619	·
Van--LOC108331817	Chr4	3-UTR	23602644	23603049	-	1	406	·
Van--LOC108331817	Chr4	CDS	23603050	23603226	-	407	583	0
Van--LOC108331817	Chr4	CDS	23603479	23603576	-	836	933	1
Van--LOC108331817	Chr4	CDS	23605692	23605783	-	3049	3140	1
Van--LOC108331817	Chr4	CDS	23611190	23611293	-	8547	8650	1
Van--LOC108331817	Chr4	CDS	23611456	23611561	-	8813	8918	2
Van--LOC108331817	Chr4	CDS	23611948	23612435	-	9305	9792	1
Van--LOC108331817	Chr4	5-UTR	23612436	23612894	-	9793	10251	·
Vra--LOC106776267	Chr10	5-UTR	3090388	3090778	+	1	391	·
Vra--LOC106776267	Chr10	CDS	3090779	3091266	+	392	879	1
Vra--LOC106776267	Chr10	CDS	3091662	3091767	+	1275	1380	2
Vra--LOC106776267	Chr10	CDS	3091931	3092034	+	1544	1647	1
Vra--LOC106776267	Chr10	CDS	3092802	3092893	+	2415	2506	1
Vra--LOC106776267	Chr10	CDS	3094974	3095071	+	4587	4684	1
Vra--LOC106776267	Chr10	CDS	3095265	3095441	+	4878	5054	0
Vra--LOC106776267	Chr10	3-UTR	3095442	3096138	+	5055	5751	·
