# Supplementary material for: Genome-wide identification of acyl-CoA binding proteins and possible functional prediction in legumes
Source: Front Genet. 2023 Jan 10;13:1057160. doi: 10.3389/fgene.2022.1057160 (PMC9871394; doi:10.3389/fgene.2022.1057160)
Supplement: Supplementary file 2 [file Table3.XLSX]

## Sheet: Sheet1
Table S4. Cis-acting elements in promoters of the ACBPs in legumes. Species, functions, sequences, and positions of cis-acting elements in different legumes ACBP genes.
Gene name	Chromosome position	Gene_ID	Species	Cis-acting element	Function	Sequence of cis-acting element	Starting position	Length	Positive and nagtive chain
Chr06-LOC112697755	Arahy_06:112520488-112523488	LOC112697755	Ahy	TATC-box	cis-acting element involved in gibberellin-responsiveness	TATCCCA	20	7	-
Chr06-LOC112695528	Arahy_06:5134079-5137079	LOC112695528	Ahy	chs-CMA1a	part of a light responsive element	TTACTTAA	34	8	+
Chr06-LOC112695528	Arahy_06:5134079-5137079	LOC112695528	Ahy	GT1-motif	light responsive element	GGTTAA	38	6	-
Chr06-LOC112697755	Arahy_06:112520488-112523488	LOC112697755	Ahy	Box 4	part of a conserved DNA module involved in light responsiveness	ATTAAT	77	6	+
Chr06-LOC112697755	Arahy_06:112520488-112523488	LOC112697755	Ahy	Box 4	part of a conserved DNA module involved in light responsiveness	ATTAAT	109	6	+
Chr06-LOC112695528	Arahy_06:5134079-5137079	LOC112695528	Ahy	GARE-motif	gibberellin-responsive element	TCTGTTG	218	7	+
Chr06-LOC112697755	Arahy_06:112520488-112523488	LOC112697755	Ahy	TCT-motif	part of a light responsive element	TCTTAC	224	6	-
Chr06-LOC112695528	Arahy_06:5134079-5137079	LOC112695528	Ahy	TGA-element	auxin-responsive element	AACGAC	245	6	-
Chr06-LOC112697755	Arahy_06:112520488-112523488	LOC112697755	Ahy	MBS	MYB binding site involved in drought-inducibility	CAACTG	271	6	-
Chr06-LOC112697755	Arahy_06:112520488-112523488	LOC112697755	Ahy	Box 4	part of a conserved DNA module involved in light responsiveness	ATTAAT	287	6	+
Chr06-LOC112697755	Arahy_06:112520488-112523488	LOC112697755	Ahy	ARE	cis-acting regulatory element essential for the anaerobic induction	AAACCA	345	6	-
Chr06-LOC112697755	Arahy_06:112520488-112523488	LOC112697755	Ahy	G-box	cis-acting regulatory element involved in light responsiveness	TACGTG	379	6	+
Chr06-LOC112697755	Arahy_06:112520488-112523488	LOC112697755	Ahy	ABRE	cis-acting element involved in the abscisic acid responsiveness	ACGTG	380	5	+
Chr06-LOC112695528	Arahy_06:5134079-5137079	LOC112695528	Ahy	TGA-element	auxin-responsive element	AACGAC	424	6	+
Chr08-LOC112705889	Arahy_08:7320946-7323946	LOC112705889	Ahy	ARE	cis-acting regulatory element essential for the anaerobic induction	AAACCA	425	6	-
Chr06-LOC112697755	Arahy_06:112520488-112523488	LOC112697755	Ahy	MSA-like	cis-acting element involved in cell cycle regulation	TCCAACGGT	517	9	-
Chr08-LOC112705889	Arahy_08:7320946-7323946	LOC112705889	Ahy	Sp1	light responsive element	GGGCGG	520	6	+
Chr06-LOC112697755	Arahy_06:112520488-112523488	LOC112697755	Ahy	GT1-motif	light responsive element	GGTTAA	548	6	-
Chr06-LOC112697755	Arahy_06:112520488-112523488	LOC112697755	Ahy	GT1-motif	light responsive element	GGTTAA	572	6	+
Chr06-LOC112697755	Arahy_06:112520488-112523488	LOC112697755	Ahy	I-box	part of a light responsive element	AAGATAAGGCT	576	10	+
Chr06-LOC112695528	Arahy_06:5134079-5137079	LOC112695528	Ahy	GT1-motif	light responsive element	GGTTAA	598	6	-
Chr06-LOC112697755	Arahy_06:112520488-112523488	LOC112697755	Ahy	Sp1	light responsive element	GGGCGG	613	6	+
Chr08-LOC112705889	Arahy_08:7320946-7323946	LOC112705889	Ahy	TCCC-motif	part of a light responsive element	TCTCCCT	627	7	-
Chr08-LOC112705889	Arahy_08:7320946-7323946	LOC112705889	Ahy	TCA-element	cis-acting element involved in salicylic acid responsiveness	CCATCTTTTT	657	9	-
Chr08-LOC112705889	Arahy_08:7320946-7323946	LOC112705889	Ahy	SARE	cis-acting element involved in salicylic acid responsiveness	TTCGACCATCTT	660	11	-
Chr06-LOC112697755	Arahy_06:112520488-112523488	LOC112697755	Ahy	G-box	cis-acting regulatory element involved in light responsiveness	CACGAC	680	6	-
Chr08-LOC112705889	Arahy_08:7320946-7323946	LOC112705889	Ahy	ARE	cis-acting regulatory element essential for the anaerobic induction	AAACCA	684	6	-
Chr08-LOC112705889	Arahy_08:7320946-7323946	LOC112705889	Ahy	O2-site	cis-acting regulatory element involved in zein metabolism regulation	GATGACATGG	735	9	+
Chr08-LOC112705889	Arahy_08:7320946-7323946	LOC112705889	Ahy	CAG-motif	part of a light response element	GAAAGGCAGAC	761	10	+
Chr08-LOC112705889	Arahy_08:7320946-7323946	LOC112705889	Ahy	TGA-element	auxin-responsive element	AACGAC	865	6	-
Chr06-LOC112695528	Arahy_06:5134079-5137079	LOC112695528	Ahy	TCA-element	cis-acting element involved in salicylic acid responsiveness	CCATCTTTTT	889	9	+
Chr06-LOC112697755	Arahy_06:112520488-112523488	LOC112697755	Ahy	G-box	cis-acting regulatory element involved in light responsiveness	CACGTC	894	6	-
Chr06-LOC112697755	Arahy_06:112520488-112523488	LOC112697755	Ahy	ABRE	cis-acting element involved in the abscisic acid responsiveness	ACGTG	895	5	+
Chr08-LOC112705889	Arahy_08:7320946-7323946	LOC112705889	Ahy	TATC-box	cis-acting element involved in gibberellin-responsiveness	TATCCCA	897	7	-
Chr08-LOC112705889	Arahy_08:7320946-7323946	LOC112705889	Ahy	I-box	part of a light responsive element	GATAAGGGT	900	9	+
Chr06-LOC112697755	Arahy_06:112520488-112523488	LOC112697755	Ahy	G-box	cis-acting regulatory element involved in light responsiveness	CACGAC	943	6	-
Chr06-LOC112697755	Arahy_06:112520488-112523488	LOC112697755	Ahy	MSA-like	cis-acting element involved in cell cycle regulation	(T/C)C(T/C)AACGG(T/C)(T/C)A	947	8.5	-
Chr06-LOC112695528	Arahy_06:5134079-5137079	LOC112695528	Ahy	I-box	part of a light responsive element	gGATAAGGTG	978	9	-
Chr06-LOC112697755	Arahy_06:112520488-112523488	LOC112697755	Ahy	Box 4	part of a conserved DNA module involved in light responsiveness	ATTAAT	1000	6	+
Chr06-LOC112695528	Arahy_06:5134079-5137079	LOC112695528	Ahy	ARE	cis-acting regulatory element essential for the anaerobic induction	AAACCA	1028	6	-
Chr08-LOC112705889	Arahy_08:7320946-7323946	LOC112705889	Ahy	Box 4	part of a conserved DNA module involved in light responsiveness	ATTAAT	1079	6	+
Chr08-LOC112705889	Arahy_08:7320946-7323946	LOC112705889	Ahy	TCA-element	cis-acting element involved in salicylic acid responsiveness	CCATCTTTTT	1125	9	-
Chr06-LOC112697755	Arahy_06:112520488-112523488	LOC112697755	Ahy	LTR	cis-acting element involved in low-temperature responsiveness	CCGAAA	1160	6	-
Chr08-LOC112705889	Arahy_08:7320946-7323946	LOC112705889	Ahy	Box 4	part of a conserved DNA module involved in light responsiveness	ATTAAT	1163	6	+
Chr06-LOC112697755	Arahy_06:112520488-112523488	LOC112697755	Ahy	TGA-box	part of an auxin-responsive element	TGACGTAA	1188	8	-
Chr06-LOC112697755	Arahy_06:112520488-112523488	LOC112697755	Ahy	TGACG-motif	cis-acting regulatory element involved in the MeJA-responsiveness	TGACG	1191	5	-
Chr06-LOC112697755	Arahy_06:112520488-112523488	LOC112697755	Ahy	CGTCA-motif	cis-acting regulatory element involved in the MeJA-responsiveness	CGTCA	1191	5	+
Chr08-LOC112705889	Arahy_08:7320946-7323946	LOC112705889	Ahy	ARE	cis-acting regulatory element essential for the anaerobic induction	AAACCA	1209	6	+
Chr06-LOC112695528	Arahy_06:5134079-5137079	LOC112695528	Ahy	Box 4	part of a conserved DNA module involved in light responsiveness	ATTAAT	1226	6	+
Chr06-LOC112695528	Arahy_06:5134079-5137079	LOC112695528	Ahy	MRE	MYB binding site involved in light responsiveness	AACCTAA	1284	7	-
Chr08-LOC112705889	Arahy_08:7320946-7323946	LOC112705889	Ahy	circadian	cis-acting regulatory element involved in circadian control	CAAAGATATC	1338	9	-
Chr08-LOC112705889	Arahy_08:7320946-7323946	LOC112705889	Ahy	TATC-box	cis-acting element involved in gibberellin-responsiveness	TATCCCA	1458	7	-
Chr06-LOC112697755	Arahy_06:112520488-112523488	LOC112697755	Ahy	ABRE	cis-acting element involved in the abscisic acid responsiveness	AACCCGG	1511	7	-
Chr08-LOC112705889	Arahy_08:7320946-7323946	LOC112705889	Ahy	L-box	part of a light responsive element	ATCCCACCTAC	1528	10	+
Chr08-LOC112705889	Arahy_08:7320946-7323946	LOC112705889	Ahy	ARE	cis-acting regulatory element essential for the anaerobic induction	AAACCA	1602	6	+
Chr06-LOC112697755	Arahy_06:112520488-112523488	LOC112697755	Ahy	LTR	cis-acting element involved in low-temperature responsiveness	CCGAAA	1603	6	-
Chr06-LOC112695528	Arahy_06:5134079-5137079	LOC112695528	Ahy	HD-Zip 1	element involved in differentiation of the palisade mesophyll cells	CAAT(A/T)ATTG	1625	8.5	-
Chr06-LOC112695528	Arahy_06:5134079-5137079	LOC112695528	Ahy	ARE	cis-acting regulatory element essential for the anaerobic induction	AAACCA	1795	6	+
Chr08-LOC112705889	Arahy_08:7320946-7323946	LOC112705889	Ahy	Box 4	part of a conserved DNA module involved in light responsiveness	ATTAAT	1812	6	-
Chr06-LOC112695528	Arahy_06:5134079-5137079	LOC112695528	Ahy	LTR	cis-acting element involved in low-temperature responsiveness	CCGAAA	1836	6	+
Chr06-LOC112697755	Arahy_06:112520488-112523488	LOC112697755	Ahy	TGACG-motif	cis-acting regulatory element involved in the MeJA-responsiveness	TGACG	1841	5	+
Chr06-LOC112697755	Arahy_06:112520488-112523488	LOC112697755	Ahy	CGTCA-motif	cis-acting regulatory element involved in the MeJA-responsiveness	CGTCA	1841	5	-
Chr06-LOC112695528	Arahy_06:5134079-5137079	LOC112695528	Ahy	Box 4	part of a conserved DNA module involved in light responsiveness	ATTAAT	1842	6	-
Chr08-LOC112705889	Arahy_08:7320946-7323946	LOC112705889	Ahy	Box 4	part of a conserved DNA module involved in light responsiveness	ATTAAT	1845	6	-
Chr06-LOC112695528	Arahy_06:5134079-5137079	LOC112695528	Ahy	Box 4	part of a conserved DNA module involved in light responsiveness	ATTAAT	1857	6	-
Chr06-LOC112695528	Arahy_06:5134079-5137079	LOC112695528	Ahy	ATCT-motif	part of a conserved DNA module involved in light responsiveness	AATCTAATCC	1911	9	-
Chr06-LOC112697755	Arahy_06:112520488-112523488	LOC112697755	Ahy	AE-box	part of a module for light response	AGAAACAA	2137	8	-
Chr06-LOC112697755	Arahy_06:112520488-112523488	LOC112697755	Ahy	TCT-motif	part of a light responsive element	TCTTAC	2223	6	+
Chr06-LOC112695528	Arahy_06:5134079-5137079	LOC112695528	Ahy	ATCT-motif	part of a conserved DNA module involved in light responsiveness	AATCTAATCC	2295	9	+
Chr06-LOC112695528	Arahy_06:5134079-5137079	LOC112695528	Ahy	ATCT-motif	part of a conserved DNA module involved in light responsiveness	AATCTAATCC	2300	9	+
Chr06-LOC112697755	Arahy_06:112520488-112523488	LOC112697755	Ahy	G-Box	cis-acting regulatory element involved in light responsiveness	CACGTT	2313	6	-
Chr06-LOC112697755	Arahy_06:112520488-112523488	LOC112697755	Ahy	ABRE	cis-acting element involved in the abscisic acid responsiveness	ACGTG	2314	5	+
Chr06-LOC112695528	Arahy_06:5134079-5137079	LOC112695528	Ahy	ATCT-motif	part of a conserved DNA module involved in light responsiveness	AATCTAATCC	2325	9	-
Chr06-LOC112695528	Arahy_06:5134079-5137079	LOC112695528	Ahy	ATCT-motif	part of a conserved DNA module involved in light responsiveness	AATCTAATCC	2345	9	+
Chr06-LOC112695528	Arahy_06:5134079-5137079	LOC112695528	Ahy	Box 4	part of a conserved DNA module involved in light responsiveness	ATTAAT	2375	6	-
Chr06-LOC112697755	Arahy_06:112520488-112523488	LOC112697755	Ahy	TCT-motif	part of a light responsive element	TCTTAC	2413	6	-
Chr06-LOC112695528	Arahy_06:5134079-5137079	LOC112695528	Ahy	TGA-element	auxin-responsive element	AACGAC	2419	6	+
Chr06-LOC112695528	Arahy_06:5134079-5137079	LOC112695528	Ahy	CGTCA-motif	cis-acting regulatory element involved in the MeJA-responsiveness	CGTCA	2444	5	-
Chr06-LOC112695528	Arahy_06:5134079-5137079	LOC112695528	Ahy	TGACG-motif	cis-acting regulatory element involved in the MeJA-responsiveness	TGACG	2444	5	+
Chr06-LOC112697755	Arahy_06:112520488-112523488	LOC112697755	Ahy	GT1-motif	light responsive element	GGTTAA	2450	6	+
Chr06-LOC112697755	Arahy_06:112520488-112523488	LOC112697755	Ahy	LTR	cis-acting element involved in low-temperature responsiveness	CCGAAA	2477	6	+
Chr06-LOC112695528	Arahy_06:5134079-5137079	LOC112695528	Ahy	G-box	cis-acting regulatory element involved in light responsiveness	CACGAC	2495	6	-
Chr06-LOC112697755	Arahy_06:112520488-112523488	LOC112697755	Ahy	ARE	cis-acting regulatory element essential for the anaerobic induction	AAACCA	2525	6	+
Chr06-LOC112697755	Arahy_06:112520488-112523488	LOC112697755	Ahy	LTR	cis-acting element involved in low-temperature responsiveness	CCGAAA	2556	6	-
Chr06-LOC112697755	Arahy_06:112520488-112523488	LOC112697755	Ahy	Sp1	light responsive element	GGGCGG	2560	6	+
Chr06-LOC112697755	Arahy_06:112520488-112523488	LOC112697755	Ahy	circadian	cis-acting regulatory element involved in circadian control	CAAAGATATC	2589	10	-
Chr06-LOC112697755	Arahy_06:112520488-112523488	LOC112697755	Ahy	Sp1	light responsive element	GGGCGG	2713	6	+
Chr08-LOC112705889	Arahy_08:7320946-7323946	LOC112705889	Ahy	TGACG-motif	cis-acting regulatory element involved in the MeJA-responsiveness	TGACG	2754	5	-
Chr08-LOC112705889	Arahy_08:7320946-7323946	LOC112705889	Ahy	CGTCA-motif	cis-acting regulatory element involved in the MeJA-responsiveness	CGTCA	2754	5	+
Chr08-LOC112705889	Arahy_08:7320946-7323946	LOC112705889	Ahy	TCT-motif	part of a light responsive element	TCTTAC	2845	6	-
Chr06-LOC112697755	Arahy_06:112520488-112523488	LOC112697755	Ahy	TGACG-motif	cis-acting regulatory element involved in the MeJA-responsiveness	TGACG	2894	5	+
Chr06-LOC112697755	Arahy_06:112520488-112523488	LOC112697755	Ahy	CGTCA-motif	cis-acting regulatory element involved in the MeJA-responsiveness	CGTCA	2894	5	-
Chr08-LOC112705889	Arahy_08:7320946-7323946	LOC112705889	Ahy	G-box	cis-acting regulatory element involved in light responsiveness	ACACGTGT	2965	8	-
Chr08-LOC112705889	Arahy_08:7320946-7323946	LOC112705889	Ahy	G-Box	cis-acting regulatory element involved in light responsiveness	CACGTG	2966	6	-
Chr08-LOC112705889	Arahy_08:7320946-7323946	LOC112705889	Ahy	G-box	cis-acting regulatory element involved in light responsiveness	CACGTG	2966	6	-
Chr08-LOC112705889	Arahy_08:7320946-7323946	LOC112705889	Ahy	ABRE	cis-acting element involved in the abscisic acid responsiveness	CACGTG	2966	6	-
Chr08-LOC112705889	Arahy_08:7320946-7323946	LOC112705889	Ahy	ABRE	cis-acting element involved in the abscisic acid responsiveness	ACGTG	2967	5	+
Chr06-LOC112697755	Arahy_06:112520488-112523488	LOC112697755	Ahy	I-box	part of a light responsive element	gGATAAGGTG	2971	9	+
Chr08-LOC112705889	Arahy_08:7320946-7323946	LOC112705889	Ahy	TGA-element	auxin-responsive element	AACGAC	2980	6	+
Chr08-LOC112705889	Arahy_08:7320946-7323946	LOC112705889	Ahy	TC-rich repeats	cis-acting element involved in defense and stress responsiveness	GTTTTCTTAC	2992	9	-
Chr08-LOC112705889	Arahy_08:7320946-7323946	LOC112705889	Ahy	TCT-motif	part of a light responsive element	TCTTAC	2992	6	-
Chr09-LOC112710818	Arahy_09:31552024-31555024	LOC112710818	Ahy	Box 4	part of a conserved DNA module involved in light responsiveness	ATTAAT	13	6	+
Chr09-LOC112710818	Arahy_09:31552024-31555024	LOC112710818	Ahy	TATC-box	cis-acting element involved in gibberellin-responsiveness	TATCCCA	106	7	-
Chr09-LOC112710818	Arahy_09:31552024-31555024	LOC112710818	Ahy	GT1-motif	light responsive element	GGTTAA	206	6	-
Chr09-LOC112710818	Arahy_09:31552024-31555024	LOC112710818	Ahy	MRE	MYB binding site involved in light responsiveness	AACCTAA	208	7	+
Chr09-LOC112710818	Arahy_09:31552024-31555024	LOC112710818	Ahy	ABRE	cis-acting element involved in the abscisic acid responsiveness	ACGTG	222	5	-
Chr09-LOC112710818	Arahy_09:31552024-31555024	LOC112710818	Ahy	G-box	cis-acting regulatory element involved in light responsiveness	TACGTG	222	6	-
Chr09-LOC112710818	Arahy_09:31552024-31555024	LOC112710818	Ahy	TC-rich repeats	cis-acting element involved in defense and stress responsiveness	ATTCTCTAAC	230	9	+
Chr09-LOC112710818	Arahy_09:31552024-31555024	LOC112710818	Ahy	Box 4	part of a conserved DNA module involved in light responsiveness	ATTAAT	250	6	+
Chr09-LOC112710818	Arahy_09:31552024-31555024	LOC112710818	Ahy	Box 4	part of a conserved DNA module involved in light responsiveness	ATTAAT	455	6	+
Chr09-LOC112710818	Arahy_09:31552024-31555024	LOC112710818	Ahy	CAT-box	cis-acting regulatory element related to meristem expression	GCCACT	523	6	-
Chr09-LOC112710818	Arahy_09:31552024-31555024	LOC112710818	Ahy	ARE	cis-acting regulatory element essential for the anaerobic induction	AAACCA	628	6	-
Chr09-LOC112710818	Arahy_09:31552024-31555024	LOC112710818	Ahy	LTR	cis-acting element involved in low-temperature responsiveness	CCGAAA	695	6	-
Chr09-LOC112710818	Arahy_09:31552024-31555024	LOC112710818	Ahy	TCA-element	cis-acting element involved in salicylic acid responsiveness	CCATCTTTTT	844	9	+
Chr09-LOC112710818	Arahy_09:31552024-31555024	LOC112710818	Ahy	3-AF1 binding site	light responsive element	TAAGAGAGGAA	915	10	-
Chr09-LOC112710818	Arahy_09:31552024-31555024	LOC112710818	Ahy	ARE	cis-acting regulatory element essential for the anaerobic induction	AAACCA	936	6	+
Chr09-LOC112710818	Arahy_09:31552024-31555024	LOC112710818	Ahy	ARE	cis-acting regulatory element essential for the anaerobic induction	AAACCA	945	6	+
Chr09-LOC112710818	Arahy_09:31552024-31555024	LOC112710818	Ahy	TCT-motif	part of a light responsive element	TCTTAC	1202	6	+
Chr09-LOC112710818	Arahy_09:31552024-31555024	LOC112710818	Ahy	LTR	cis-acting element involved in low-temperature responsiveness	CCGAAA	1425	6	-
Chr09-LOC112710818	Arahy_09:31552024-31555024	LOC112710818	Ahy	TCT-motif	part of a light responsive element	TCTTAC	1432	6	-
Chr09-LOC112710818	Arahy_09:31552024-31555024	LOC112710818	Ahy	TCA-element	cis-acting element involved in salicylic acid responsiveness	CCATCTTTTT	1569	10	+
Chr09-LOC112710818	Arahy_09:31552024-31555024	LOC112710818	Ahy	AE-box	part of a module for light response	AGAAACTT	1623	8	-
Chr09-LOC112710818	Arahy_09:31552024-31555024	LOC112710818	Ahy	chs-CMA1a	part of a light responsive element	TTACTTAA	1705	8	+
Chr09-LOC112710818	Arahy_09:31552024-31555024	LOC112710818	Ahy	LTR	cis-acting element involved in low-temperature responsiveness	CCGAAA	1826	6	-
Chr09-LOC112710818	Arahy_09:31552024-31555024	LOC112710818	Ahy	LTR	cis-acting element involved in low-temperature responsiveness	CCGAAA	1869	6	-
Chr09-LOC112710818	Arahy_09:31552024-31555024	LOC112710818	Ahy	circadian	cis-acting regulatory element involved in circadian control	CAAAGATATC	2029	9	-
Chr09-LOC112710818	Arahy_09:31552024-31555024	LOC112710818	Ahy	Box 4	part of a conserved DNA module involved in light responsiveness	ATTAAT	2075	6	-
Chr09-LOC112710818	Arahy_09:31552024-31555024	LOC112710818	Ahy	Box 4	part of a conserved DNA module involved in light responsiveness	ATTAAT	2541	6	-
Chr09-LOC112710818	Arahy_09:31552024-31555024	LOC112710818	Ahy	Box 4	part of a conserved DNA module involved in light responsiveness	ATTAAT	2622	6	-
Chr09-LOC112710818	Arahy_09:31552024-31555024	LOC112710818	Ahy	G-box	cis-acting regulatory element involved in light responsiveness	TACGTG	2750	6	+
Chr09-LOC112710818	Arahy_09:31552024-31555024	LOC112710818	Ahy	ABRE	cis-acting element involved in the abscisic acid responsiveness	ACGTG	2751	5	+
Chr09-LOC112710818	Arahy_09:31552024-31555024	LOC112710818	Ahy	Box 4	part of a conserved DNA module involved in light responsiveness	ATTAAT	2767	6	-
Chr09-LOC112710818	Arahy_09:31552024-31555024	LOC112710818	Ahy	Box 4	part of a conserved DNA module involved in light responsiveness	ATTAAT	2784	6	-
Chr09-LOC112710818	Arahy_09:31552024-31555024	LOC112710818	Ahy	GA-motif	part of a light responsive element	ATAGATAA	2918	8	-
Chr09-LOC112710818	Arahy_09:31552024-31555024	LOC112710818	Ahy	TCA-element	cis-acting element involved in salicylic acid responsiveness	CCATCTTTTT	2984	9	+
Chr15-LOC112747536	Arahy_15:2402171-2405171	LOC112747536	Ahy	CGTCA-motif	cis-acting regulatory element involved in the MeJA-responsiveness	CGTCA	62	5	-
Chr15-LOC112747536	Arahy_15:2402171-2405171	LOC112747536	Ahy	TGACG-motif	cis-acting regulatory element involved in the MeJA-responsiveness	TGACG	62	5	+
Chr15-LOC112747536	Arahy_15:2402171-2405171	LOC112747536	Ahy	LTR	cis-acting element involved in low-temperature responsiveness	CCGAAA	70	6	+
Chr15-LOC112747536	Arahy_15:2402171-2405171	LOC112747536	Ahy	ABRE	cis-acting element involved in the abscisic acid responsiveness	ACGTG	261	5	-
Chr15-LOC112747536	Arahy_15:2402171-2405171	LOC112747536	Ahy	G-box	cis-acting regulatory element involved in light responsiveness	CACGTC	261	6	+
Chr15-LOC112747536	Arahy_15:2402171-2405171	LOC112747536	Ahy	GC-motif	enhancer-like element involved in anoxic specific inducibility	CCCCCG	295	6	+
Chr15-LOC112747536	Arahy_15:2402171-2405171	LOC112747536	Ahy	AAAC-motif	light responsive element	CAATCAAAACCT	323	11	-
Chr15-LOC112747536	Arahy_15:2402171-2405171	LOC112747536	Ahy	TC-rich repeats	cis-acting element involved in defense and stress responsiveness	ATTCTCTAAC	357	9	+
Chr15-LOC112748411	Arahy_15:7314771-7317771	LOC112748411	Ahy	O2-site	cis-acting regulatory element involved in zein metabolism regulation	GATGACATGG	454	9	-
Chr15-LOC112748411	Arahy_15:7314771-7317771	LOC112748411	Ahy	G-Box	cis-acting regulatory element involved in light responsiveness	CACGTT	506	6	-
Chr15-LOC112748411	Arahy_15:7314771-7317771	LOC112748411	Ahy	ABRE	cis-acting element involved in the abscisic acid responsiveness	ACGTG	507	5	+
Chr15-LOC112747536	Arahy_15:2402171-2405171	LOC112747536	Ahy	MBS	MYB binding site involved in drought-inducibility	CAACTG	594	6	-
Chr15-LOC112748411	Arahy_15:7314771-7317771	LOC112748411	Ahy	GATA-motif	part of a light responsive element	AAGATAAGATT	660	10	+
Chr15-LOC112748411	Arahy_15:7314771-7317771	LOC112748411	Ahy	I-box	part of a light responsive element	AAGATAAGGCT	720	10	+
Chr15-LOC112747536	Arahy_15:2402171-2405171	LOC112747536	Ahy	CGTCA-motif	cis-acting regulatory element involved in the MeJA-responsiveness	CGTCA	734	5	+
Chr15-LOC112747536	Arahy_15:2402171-2405171	LOC112747536	Ahy	TGACG-motif	cis-acting regulatory element involved in the MeJA-responsiveness	TGACG	734	5	-
Chr15-LOC112747536	Arahy_15:2402171-2405171	LOC112747536	Ahy	ARE	cis-acting regulatory element essential for the anaerobic induction	AAACCA	992	6	+
Chr15-LOC112748411	Arahy_15:7314771-7317771	LOC112748411	Ahy	TGACG-motif	cis-acting regulatory element involved in the MeJA-responsiveness	TGACG	1052	5	+
Chr15-LOC112748411	Arahy_15:7314771-7317771	LOC112748411	Ahy	CGTCA-motif	cis-acting regulatory element involved in the MeJA-responsiveness	CGTCA	1052	5	-
Chr15-LOC112747536	Arahy_15:2402171-2405171	LOC112747536	Ahy	Box 4	part of a conserved DNA module involved in light responsiveness	ATTAAT	1087	6	+
Chr15-LOC112748411	Arahy_15:7314771-7317771	LOC112748411	Ahy	TC-rich repeats	cis-acting element involved in defense and stress responsiveness	GTTTTCTTAC	1479	9	+
Chr15-LOC112748411	Arahy_15:7314771-7317771	LOC112748411	Ahy	TCT-motif	part of a light responsive element	TCTTAC	1483	6	+
Chr15-LOC112747536	Arahy_15:2402171-2405171	LOC112747536	Ahy	ABRE	cis-acting element involved in the abscisic acid responsiveness	CGTACGTGCA	1496	9	+
Chr15-LOC112747536	Arahy_15:2402171-2405171	LOC112747536	Ahy	G-box	cis-acting regulatory element involved in light responsiveness	TACGTG	1498	6	+
Chr15-LOC112747536	Arahy_15:2402171-2405171	LOC112747536	Ahy	ABRE	cis-acting element involved in the abscisic acid responsiveness	ACGTG	1499	5	+
Chr15-LOC112748411	Arahy_15:7314771-7317771	LOC112748411	Ahy	Box 4	part of a conserved DNA module involved in light responsiveness	ATTAAT	1662	6	-
Chr15-LOC112748411	Arahy_15:7314771-7317771	LOC112748411	Ahy	Box 4	part of a conserved DNA module involved in light responsiveness	ATTAAT	1688	6	-
Chr15-LOC112747536	Arahy_15:2402171-2405171	LOC112747536	Ahy	Box 4	part of a conserved DNA module involved in light responsiveness	ATTAAT	1697	6	-
Chr15-LOC112748411	Arahy_15:7314771-7317771	LOC112748411	Ahy	TGACG-motif	cis-acting regulatory element involved in the MeJA-responsiveness	TGACG	1721	5	-
Chr15-LOC112748411	Arahy_15:7314771-7317771	LOC112748411	Ahy	CGTCA-motif	cis-acting regulatory element involved in the MeJA-responsiveness	CGTCA	1721	5	+
Chr15-LOC112747536	Arahy_15:2402171-2405171	LOC112747536	Ahy	chs-CMA2a	part of a light responsive element	TCACTTGA	1765	8	+
Chr15-LOC112747536	Arahy_15:2402171-2405171	LOC112747536	Ahy	ARE	cis-acting regulatory element essential for the anaerobic induction	AAACCA	1772	6	+
Chr15-LOC112748411	Arahy_15:7314771-7317771	LOC112748411	Ahy	TCT-motif	part of a light responsive element	TCTTAC	1812	6	+
Chr15-LOC112748411	Arahy_15:7314771-7317771	LOC112748411	Ahy	TGA-element	auxin-responsive element	AACGAC	1831	6	+
Chr15-LOC112748411	Arahy_15:7314771-7317771	LOC112748411	Ahy	TCA-element	cis-acting element involved in salicylic acid responsiveness	CCATCTTTTT	1917	9	+
Chr15-LOC112748411	Arahy_15:7314771-7317771	LOC112748411	Ahy	G-box	cis-acting regulatory element involved in light responsiveness	ACACGTGT	1971	8	-
Chr15-LOC112748411	Arahy_15:7314771-7317771	LOC112748411	Ahy	G-box	cis-acting regulatory element involved in light responsiveness	CACGTG	1972	6	-
Chr15-LOC112748411	Arahy_15:7314771-7317771	LOC112748411	Ahy	ABRE	cis-acting element involved in the abscisic acid responsiveness	CACGTG	1972	6	-
Chr15-LOC112748411	Arahy_15:7314771-7317771	LOC112748411	Ahy	G-Box	cis-acting regulatory element involved in light responsiveness	CACGTG	1972	6	-
Chr15-LOC112748411	Arahy_15:7314771-7317771	LOC112748411	Ahy	ABRE	cis-acting element involved in the abscisic acid responsiveness	ACGTG	1973	5	+
Chr15-LOC112748411	Arahy_15:7314771-7317771	LOC112748411	Ahy	AuxRR-core	cis-acting regulatory element involved in auxin responsiveness	GGTCCAT	1999	7	-
Chr15-LOC112748411	Arahy_15:7314771-7317771	LOC112748411	Ahy	CAT-box	cis-acting regulatory element related to meristem expression	GCCACT	2056	6	+
Chr15-LOC112748411	Arahy_15:7314771-7317771	LOC112748411	Ahy	G-box	cis-acting regulatory element involved in light responsiveness	CACGAC	2116	6	+
Chr15-LOC112747536	Arahy_15:2402171-2405171	LOC112747536	Ahy	ARE	cis-acting regulatory element essential for the anaerobic induction	AAACCA	2294	6	+
Chr15-LOC112747536	Arahy_15:2402171-2405171	LOC112747536	Ahy	ABRE	cis-acting element involved in the abscisic acid responsiveness	ACGTG	2354	5	-
Chr15-LOC112747536	Arahy_15:2402171-2405171	LOC112747536	Ahy	G-box	cis-acting regulatory element involved in light responsiveness	TACGTG	2354	6	-
Chr15-LOC112747536	Arahy_15:2402171-2405171	LOC112747536	Ahy	Box 4	part of a conserved DNA module involved in light responsiveness	ATTAAT	2395	6	-
Chr15-LOC112747536	Arahy_15:2402171-2405171	LOC112747536	Ahy	Box 4	part of a conserved DNA module involved in light responsiveness	ATTAAT	2460	6	-
Chr15-LOC112748411	Arahy_15:7314771-7317771	LOC112748411	Ahy	TCCC-motif	part of a light responsive element	TCTCCCT	2470	7	-
Chr15-LOC112748411	Arahy_15:7314771-7317771	LOC112748411	Ahy	TGACG-motif	cis-acting regulatory element involved in the MeJA-responsiveness	TGACG	2483	5	+
Chr15-LOC112748411	Arahy_15:7314771-7317771	LOC112748411	Ahy	CGTCA-motif	cis-acting regulatory element involved in the MeJA-responsiveness	CGTCA	2483	5	-
Chr15-LOC112747536	Arahy_15:2402171-2405171	LOC112747536	Ahy	Box 4	part of a conserved DNA module involved in light responsiveness	ATTAAT	2657	6	-
Chr15-LOC112747536	Arahy_15:2402171-2405171	LOC112747536	Ahy	Box 4	part of a conserved DNA module involved in light responsiveness	ATTAAT	2700	6	-
Chr15-LOC112747536	Arahy_15:2402171-2405171	LOC112747536	Ahy	Box 4	part of a conserved DNA module involved in light responsiveness	ATTAAT	2728	6	-
Chr15-LOC112748411	Arahy_15:7314771-7317771	LOC112748411	Ahy	TGACG-motif	cis-acting regulatory element involved in the MeJA-responsiveness	TGACG	2757	5	+
Chr15-LOC112748411	Arahy_15:7314771-7317771	LOC112748411	Ahy	CGTCA-motif	cis-acting regulatory element involved in the MeJA-responsiveness	CGTCA	2757	5	-
Chr15-LOC112748411	Arahy_15:7314771-7317771	LOC112748411	Ahy	Box 4	part of a conserved DNA module involved in light responsiveness	ATTAAT	2790	6	-
Chr15-LOC112747536	Arahy_15:2402171-2405171	LOC112747536	Ahy	ABRE	cis-acting element involved in the abscisic acid responsiveness	CGCACGTGTC	2936	9	+
Chr15-LOC112747536	Arahy_15:2402171-2405171	LOC112747536	Ahy	ABRE	cis-acting element involved in the abscisic acid responsiveness	CACGTG	2938	6	-
Chr15-LOC112747536	Arahy_15:2402171-2405171	LOC112747536	Ahy	G-box	cis-acting regulatory element involved in light responsiveness	CACGTG	2938	6	-
Chr15-LOC112747536	Arahy_15:2402171-2405171	LOC112747536	Ahy	G-Box	cis-acting regulatory element involved in light responsiveness	CACGTG	2938	6	-
Chr15-LOC112747536	Arahy_15:2402171-2405171	LOC112747536	Ahy	ABRE	cis-acting element involved in the abscisic acid responsiveness	ACGTG	2939	5	+
Chr15-LOC112747536	Arahy_15:2402171-2405171	LOC112747536	Ahy	CGTCA-motif	cis-acting regulatory element involved in the MeJA-responsiveness	CGTCA	2978	5	-
Chr15-LOC112747536	Arahy_15:2402171-2405171	LOC112747536	Ahy	TGACG-motif	cis-acting regulatory element involved in the MeJA-responsiveness	TGACG	2978	5	+
Chr15-LOC112747536	Arahy_15:2402171-2405171	LOC112747536	Ahy	G-box	cis-acting regulatory element involved in light responsiveness	CACGTC	2979	6	-
Chr15-LOC112747536	Arahy_15:2402171-2405171	LOC112747536	Ahy	ABRE	cis-acting element involved in the abscisic acid responsiveness	ACGTG	2980	5	+
Chr16-LOC112756054	Arahy_16:151774009-151777009	LOC112756054	Ahy	TATC-box	cis-acting element involved in gibberellin-responsiveness	TATCCCA	16	7	-
Chr16-LOC112755531	Arahy_16:143979636-143982636	LOC112755531	Ahy	P-box	gibberellin-responsive element	CCTTTTG	29	7	-
Chr16-LOC112755376	Arahy_16:141181822-141184822	LOC112755376	Ahy	P-box	gibberellin-responsive element	CCTTTTG	36	7	-
Chr16-LOC112756054	Arahy_16:151774009-151777009	LOC112756054	Ahy	Box 4	part of a conserved DNA module involved in light responsiveness	ATTAAT	65	6	+
Chr16-LOC112756054	Arahy_16:151774009-151777009	LOC112756054	Ahy	Box 4	part of a conserved DNA module involved in light responsiveness	ATTAAT	97	6	+
Chr16-LOC112755531	Arahy_16:143979636-143982636	LOC112755531	Ahy	ABRE	cis-acting element involved in the abscisic acid responsiveness	ACGTG	151	5	-
Chr16-LOC112755531	Arahy_16:143979636-143982636	LOC112755531	Ahy	G-Box	cis-acting regulatory element involved in light responsiveness	CACGTT	151	6	+
Chr16-LOC112755376	Arahy_16:141181822-141184822	LOC112755376	Ahy	ABRE	cis-acting element involved in the abscisic acid responsiveness	ACGTG	152	5	-
Chr16-LOC112755376	Arahy_16:141181822-141184822	LOC112755376	Ahy	G-Box	cis-acting regulatory element involved in light responsiveness	CACGTT	152	6	+
Chr16-LOC112756054	Arahy_16:151774009-151777009	LOC112756054	Ahy	ARE	cis-acting regulatory element essential for the anaerobic induction	AAACCA	261	6	-
Chr16-LOC112755531	Arahy_16:143979636-143982636	LOC112755531	Ahy	ACE	cis-acting element involved in light responsiveness	CTAACGTATT	284	9	-
Chr16-LOC112755376	Arahy_16:141181822-141184822	LOC112755376	Ahy	chs-CMA1a	part of a light responsive element	TTACTTAA	288	8	+
Chr16-LOC112755376	Arahy_16:141181822-141184822	LOC112755376	Ahy	ARE	cis-acting regulatory element essential for the anaerobic induction	AAACCA	294	6	+
Chr16-LOC112756054	Arahy_16:151774009-151777009	LOC112756054	Ahy	CAT-box	cis-acting regulatory element related to meristem expression	GCCACT	323	6	-
Chr16-LOC112755376	Arahy_16:141181822-141184822	LOC112755376	Ahy	CGTCA-motif	cis-acting regulatory element involved in the MeJA-responsiveness	CGTCA	354	5	+
Chr16-LOC112755376	Arahy_16:141181822-141184822	LOC112755376	Ahy	TGACG-motif	cis-acting regulatory element involved in the MeJA-responsiveness	TGACG	354	5	-
Chr16-LOC112756054	Arahy_16:151774009-151777009	LOC112756054	Ahy	TCT-motif	part of a light responsive element	TCTTAC	382	6	+
Chr16-LOC112758113	Arahy_16:17063561-17066561	LOC112758113	Ahy	TCT-motif	part of a light responsive element	TCTTAC	385	6	-
Chr16-LOC112755376	Arahy_16:141181822-141184822	LOC112755376	Ahy	3-AF1 binding site	light responsive element	TAAGAGAGGAA	388	10	+
Chr16-LOC112755376	Arahy_16:141181822-141184822	LOC112755376	Ahy	Box 4	part of a conserved DNA module involved in light responsiveness	ATTAAT	416	6	+
Chr16-LOC112755376	Arahy_16:141181822-141184822	LOC112755376	Ahy	Box 4	part of a conserved DNA module involved in light responsiveness	ATTAAT	431	6	+
Chr16-LOC112755531	Arahy_16:143979636-143982636	LOC112755531	Ahy	LTR	cis-acting element involved in low-temperature responsiveness	CCGAAA	476	6	+
Chr16-LOC112756054	Arahy_16:151774009-151777009	LOC112756054	Ahy	ARE	cis-acting regulatory element essential for the anaerobic induction	AAACCA	476	6	+
Chr16-LOC112756054	Arahy_16:151774009-151777009	LOC112756054	Ahy	GT1-motif	light responsive element	GGTTAA	495	6	+
Chr16-LOC112755531	Arahy_16:143979636-143982636	LOC112755531	Ahy	G-box	cis-acting regulatory element involved in light responsiveness	TAAACGTG	519	8	+
Chr16-LOC112755531	Arahy_16:143979636-143982636	LOC112755531	Ahy	G-Box	cis-acting regulatory element involved in light responsiveness	CACGTT	521	6	-
Chr16-LOC112755531	Arahy_16:143979636-143982636	LOC112755531	Ahy	ABRE	cis-acting element involved in the abscisic acid responsiveness	ACGTG	522	5	+
Chr16-LOC112758113	Arahy_16:17063561-17066561	LOC112758113	Ahy	ARE	cis-acting regulatory element essential for the anaerobic induction	AAACCA	553	6	-
Chr16-LOC112756054	Arahy_16:151774009-151777009	LOC112756054	Ahy	GT1-motif	light responsive element	GGTTAA	556	6	+
Chr16-LOC112755531	Arahy_16:143979636-143982636	LOC112755531	Ahy	TC-rich repeats	cis-acting element involved in defense and stress responsiveness	ATTCTCTAAC	581	9	-
Chr16-LOC112758113	Arahy_16:17063561-17066561	LOC112758113	Ahy	Box 4	part of a conserved DNA module involved in light responsiveness	ATTAAT	586	6	+
Chr16-LOC112755376	Arahy_16:141181822-141184822	LOC112755376	Ahy	LAMP-element	part of a light responsive element	CTTTATCA	612	8	+
Chr16-LOC112758113	Arahy_16:17063561-17066561	LOC112758113	Ahy	ARE	cis-acting regulatory element essential for the anaerobic induction	AAACCA	740	6	+
Chr16-LOC112755376	Arahy_16:141181822-141184822	LOC112755376	Ahy	ARE	cis-acting regulatory element essential for the anaerobic induction	AAACCA	762	6	+
Chr16-LOC112756054	Arahy_16:151774009-151777009	LOC112756054	Ahy	Box 4	part of a conserved DNA module involved in light responsiveness	ATTAAT	776	6	+
Chr16-LOC112758113	Arahy_16:17063561-17066561	LOC112758113	Ahy	Box 4	part of a conserved DNA module involved in light responsiveness	ATTAAT	833	6	+
Chr16-LOC112756054	Arahy_16:151774009-151777009	LOC112756054	Ahy	Box 4	part of a conserved DNA module involved in light responsiveness	ATTAAT	841	6	+
Chr16-LOC112755531	Arahy_16:143979636-143982636	LOC112755531	Ahy	MSA-like	cis-acting element involved in cell cycle regulation	(T/C)C(T/C)AACGG(T/C)(T/C)A	917	9	+
Chr16-LOC112756054	Arahy_16:151774009-151777009	LOC112756054	Ahy	I-box	part of a light responsive element	gGATAAGGTG	927	9	+
Chr16-LOC112755531	Arahy_16:143979636-143982636	LOC112755531	Ahy	GT1-motif	light responsive element	GGTTAAT	930	7	-
Chr16-LOC112755531	Arahy_16:143979636-143982636	LOC112755531	Ahy	GT1-motif	light responsive element	GGTTAA	931	6	-
Chr16-LOC112755376	Arahy_16:141181822-141184822	LOC112755376	Ahy	chs-CMA2a	part of a light responsive element	TCACTTGA	932	8	-
Chr16-LOC112755376	Arahy_16:141181822-141184822	LOC112755376	Ahy	CGTCA-motif	cis-acting regulatory element involved in the MeJA-responsiveness	CGTCA	937	5	-
Chr16-LOC112755376	Arahy_16:141181822-141184822	LOC112755376	Ahy	TGACG-motif	cis-acting regulatory element involved in the MeJA-responsiveness	TGACG	937	5	+
Chr16-LOC112756054	Arahy_16:151774009-151777009	LOC112756054	Ahy	I-box	part of a light responsive element	AGATAAGG	1007	8	-
Chr16-LOC112758113	Arahy_16:17063561-17066561	LOC112758113	Ahy	Box 4	part of a conserved DNA module involved in light responsiveness	ATTAAT	1017	6	+
Chr16-LOC112756054	Arahy_16:151774009-151777009	LOC112756054	Ahy	MRE	MYB binding site involved in light responsiveness	AACCTAA	1077	7	-
Chr16-LOC112756054	Arahy_16:151774009-151777009	LOC112756054	Ahy	ARE	cis-acting regulatory element essential for the anaerobic induction	AAACCA	1119	6	-
Chr16-LOC112756054	Arahy_16:151774009-151777009	LOC112756054	Ahy	Box 4	part of a conserved DNA module involved in light responsiveness	ATTAAT	1178	6	+
Chr16-LOC112758113	Arahy_16:17063561-17066561	LOC112758113	Ahy	ARE	cis-acting regulatory element essential for the anaerobic induction	AAACCA	1193	6	-
Chr16-LOC112758113	Arahy_16:17063561-17066561	LOC112758113	Ahy	AE-box	part of a module for light response	AGAAACAA	1247	8	+
Chr16-LOC112756054	Arahy_16:151774009-151777009	LOC112756054	Ahy	Box 4	part of a conserved DNA module involved in light responsiveness	ATTAAT	1266	6	+
Chr16-LOC112755531	Arahy_16:143979636-143982636	LOC112755531	Ahy	circadian	cis-acting regulatory element involved in circadian control	CAAAGATATC	1273	9	-
Chr16-LOC112755376	Arahy_16:141181822-141184822	LOC112755376	Ahy	ARE	cis-acting regulatory element essential for the anaerobic induction	AAACCA	1306	6	+
Chr16-LOC112756054	Arahy_16:151774009-151777009	LOC112756054	Ahy	Box 4	part of a conserved DNA module involved in light responsiveness	ATTAAT	1337	6	+
Chr16-LOC112756054	Arahy_16:151774009-151777009	LOC112756054	Ahy	Box 4	part of a conserved DNA module involved in light responsiveness	ATTAAT	1353	6	+
Chr16-LOC112755531	Arahy_16:143979636-143982636	LOC112755531	Ahy	GCN4_motif	cis-regulatory element involved in endosperm expression	TGAGTCA	1354	7	+
Chr16-LOC112756054	Arahy_16:151774009-151777009	LOC112756054	Ahy	Box 4	part of a conserved DNA module involved in light responsiveness	ATTAAT	1357	6	+
Chr16-LOC112755531	Arahy_16:143979636-143982636	LOC112755531	Ahy	TCT-motif	part of a light responsive element	TCTTAC	1388	6	-
Chr16-LOC112755531	Arahy_16:143979636-143982636	LOC112755531	Ahy	TC-rich repeats	cis-acting element involved in defense and stress responsiveness	ATTCTCTAAC	1388	9	-
Chr16-LOC112756054	Arahy_16:151774009-151777009	LOC112756054	Ahy	Box 4	part of a conserved DNA module involved in light responsiveness	ATTAAT	1418	6	+
Chr16-LOC112755531	Arahy_16:143979636-143982636	LOC112755531	Ahy	P-box	gibberellin-responsive element	CCTTTTG	1478	7	-
Chr16-LOC112755531	Arahy_16:143979636-143982636	LOC112755531	Ahy	Box 4	part of a conserved DNA module involved in light responsiveness	ATTAAT	1510	6	-
Chr16-LOC112756054	Arahy_16:151774009-151777009	LOC112756054	Ahy	ATC-motif	part of a conserved DNA module involved in light responsiveness	AGTAATCT	1643	8	-
Chr16-LOC112758113	Arahy_16:17063561-17066561	LOC112758113	Ahy	TGACG-motif	cis-acting regulatory element involved in the MeJA-responsiveness	TGACG	1646	5	-
Chr16-LOC112758113	Arahy_16:17063561-17066561	LOC112758113	Ahy	CGTCA-motif	cis-acting regulatory element involved in the MeJA-responsiveness	CGTCA	1646	5	+
Chr16-LOC112755531	Arahy_16:143979636-143982636	LOC112755531	Ahy	GT1-motif	light responsive element	GGTTAAT	1659	7	-
Chr16-LOC112755531	Arahy_16:143979636-143982636	LOC112755531	Ahy	GT1-motif	light responsive element	GGTTAA	1660	6	-
Chr16-LOC112755376	Arahy_16:141181822-141184822	LOC112755376	Ahy	3-AF1 binding site	light responsive element	TAAGAGAGGAA	1680	11	+
Chr16-LOC112755531	Arahy_16:143979636-143982636	LOC112755531	Ahy	GT1-motif	light responsive element	GGTTAAT	1690	7	+
Chr16-LOC112758113	Arahy_16:17063561-17066561	LOC112758113	Ahy	P-box	gibberellin-responsive element	CCTTTTG	1738	7	-
Chr16-LOC112755531	Arahy_16:143979636-143982636	LOC112755531	Ahy	GT1-motif	light responsive element	GGTTAA	1745	6	+
Chr16-LOC112755531	Arahy_16:143979636-143982636	LOC112755531	Ahy	GT1-motif	light responsive element	GGTTAA	1747	6	-
Chr16-LOC112755376	Arahy_16:141181822-141184822	LOC112755376	Ahy	TCA-element	cis-acting element involved in salicylic acid responsiveness	CCATCTTTTT	1779	9	-
Chr16-LOC112758113	Arahy_16:17063561-17066561	LOC112758113	Ahy	AE-box	part of a module for light response	AGAAACAA	1810	8	-
Chr16-LOC112756054	Arahy_16:151774009-151777009	LOC112756054	Ahy	P-box	gibberellin-responsive element	CCTTTTG	1862	7	+
Chr16-LOC112758113	Arahy_16:17063561-17066561	LOC112758113	Ahy	Box 4	part of a conserved DNA module involved in light responsiveness	ATTAAT	1870	6	-
Chr16-LOC112755531	Arahy_16:143979636-143982636	LOC112755531	Ahy	TCCC-motif	part of a light responsive element	TCTCCCT	1876	7	+
Chr16-LOC112755531	Arahy_16:143979636-143982636	LOC112755531	Ahy	MBS	MYB binding site involved in drought-inducibility	CAACTG	1908	6	+
Chr16-LOC112755376	Arahy_16:141181822-141184822	LOC112755376	Ahy	LTR	cis-acting element involved in low-temperature responsiveness	CCGAAA	1988	6	+
Chr16-LOC112755376	Arahy_16:141181822-141184822	LOC112755376	Ahy	TCA-element	cis-acting element involved in salicylic acid responsiveness	CCATCTTTTT	1991	9	-
Chr16-LOC112755376	Arahy_16:141181822-141184822	LOC112755376	Ahy	TCT-motif	part of a light responsive element	TCTTAC	2011	6	+
Chr16-LOC112758113	Arahy_16:17063561-17066561	LOC112758113	Ahy	Box 4	part of a conserved DNA module involved in light responsiveness	ATTAAT	2013	6	-
Chr16-LOC112756054	Arahy_16:151774009-151777009	LOC112756054	Ahy	GCN4_motif	cis-regulatory element involved in endosperm expression	TGAGTCA	2075	7	+
Chr16-LOC112755531	Arahy_16:143979636-143982636	LOC112755531	Ahy	CAT-box	cis-acting regulatory element related to meristem expression	GCCACT	2078	6	+
Chr16-LOC112756054	Arahy_16:151774009-151777009	LOC112756054	Ahy	P-box	gibberellin-responsive element	CCTTTTG	2080	7	-
Chr16-LOC112755531	Arahy_16:143979636-143982636	LOC112755531	Ahy	TGACG-motif	cis-acting regulatory element involved in the MeJA-responsiveness	TGACG	2107	5	-
Chr16-LOC112755531	Arahy_16:143979636-143982636	LOC112755531	Ahy	CGTCA-motif	cis-acting regulatory element involved in the MeJA-responsiveness	CGTCA	2107	5	+
Chr16-LOC112755531	Arahy_16:143979636-143982636	LOC112755531	Ahy	TGACG-motif	cis-acting regulatory element involved in the MeJA-responsiveness	TGACG	2134	5	-
Chr16-LOC112755531	Arahy_16:143979636-143982636	LOC112755531	Ahy	CGTCA-motif	cis-acting regulatory element involved in the MeJA-responsiveness	CGTCA	2134	5	+
Chr16-LOC112755531	Arahy_16:143979636-143982636	LOC112755531	Ahy	TGACG-motif	cis-acting regulatory element involved in the MeJA-responsiveness	TGACG	2158	5	-
Chr16-LOC112755531	Arahy_16:143979636-143982636	LOC112755531	Ahy	CGTCA-motif	cis-acting regulatory element involved in the MeJA-responsiveness	CGTCA	2158	5	+
Chr16-LOC112756054	Arahy_16:151774009-151777009	LOC112756054	Ahy	Box 4	part of a conserved DNA module involved in light responsiveness	ATTAAT	2219	6	-
Chr16-LOC112758113	Arahy_16:17063561-17066561	LOC112758113	Ahy	Box 4	part of a conserved DNA module involved in light responsiveness	ATTAAT	2246	6	-
Chr16-LOC112755376	Arahy_16:141181822-141184822	LOC112755376	Ahy	ARE	cis-acting regulatory element essential for the anaerobic induction	AAACCA	2247	6	+
Chr16-LOC112755376	Arahy_16:141181822-141184822	LOC112755376	Ahy	GT1-motif	light responsive element	GGTTAAT	2289	7	-
Chr16-LOC112755376	Arahy_16:141181822-141184822	LOC112755376	Ahy	GT1-motif	light responsive element	GGTTAA	2290	6	-
Chr16-LOC112755531	Arahy_16:143979636-143982636	LOC112755531	Ahy	TCA-element	cis-acting element involved in salicylic acid responsiveness	CCATCTTTTT	2293	9	+
Chr16-LOC112758113	Arahy_16:17063561-17066561	LOC112758113	Ahy	TGACG-motif	cis-acting regulatory element involved in the MeJA-responsiveness	TGACG	2310	5	-
Chr16-LOC112758113	Arahy_16:17063561-17066561	LOC112758113	Ahy	CGTCA-motif	cis-acting regulatory element involved in the MeJA-responsiveness	CGTCA	2310	5	+
Chr16-LOC112755531	Arahy_16:143979636-143982636	LOC112755531	Ahy	TCCC-motif	part of a light responsive element	TCTCCCT	2330	7	+
Chr16-LOC112756054	Arahy_16:151774009-151777009	LOC112756054	Ahy	MBS	MYB binding site involved in drought-inducibility	CAACTG	2408	6	+
Chr16-LOC112758113	Arahy_16:17063561-17066561	LOC112758113	Ahy	LAMP-element	part of a light responsive element	CTTTATCA	2444	8	-
Chr16-LOC112758113	Arahy_16:17063561-17066561	LOC112758113	Ahy	TCT-motif	part of a light responsive element	TCTTAC	2451	6	-
Chr16-LOC112755531	Arahy_16:143979636-143982636	LOC112755531	Ahy	MBS	MYB binding site involved in drought-inducibility	CAACTG	2463	6	-
Chr16-LOC112755376	Arahy_16:141181822-141184822	LOC112755376	Ahy	GA-motif	part of a light responsive element	ATAGATAA	2511	8	+
Chr16-LOC112758113	Arahy_16:17063561-17066561	LOC112758113	Ahy	TCA-element	cis-acting element involved in salicylic acid responsiveness	CCATCTTTTT	2532	9	-
Chr16-LOC112756054	Arahy_16:151774009-151777009	LOC112756054	Ahy	O2-site	cis-acting regulatory element involved in zein metabolism regulation	GATGA(C/T)(A/G)TG(A/G)	2559	8	+
Chr16-LOC112756054	Arahy_16:151774009-151777009	LOC112756054	Ahy	CGTCA-motif	cis-acting regulatory element involved in the MeJA-responsiveness	CGTCA	2561	5	-
Chr16-LOC112756054	Arahy_16:151774009-151777009	LOC112756054	Ahy	TGACG-motif	cis-acting regulatory element involved in the MeJA-responsiveness	TGACG	2561	5	+
Chr16-LOC112756054	Arahy_16:151774009-151777009	LOC112756054	Ahy	G-box	cis-acting regulatory element involved in light responsiveness	CACGTC	2562	6	-
Chr16-LOC112756054	Arahy_16:151774009-151777009	LOC112756054	Ahy	ABRE	cis-acting element involved in the abscisic acid responsiveness	ACGTG	2563	5	+
Chr16-LOC112756054	Arahy_16:151774009-151777009	LOC112756054	Ahy	CGTCA-motif	cis-acting regulatory element involved in the MeJA-responsiveness	CGTCA	2570	5	+
Chr16-LOC112756054	Arahy_16:151774009-151777009	LOC112756054	Ahy	TGACG-motif	cis-acting regulatory element involved in the MeJA-responsiveness	TGACG	2570	5	-
Chr16-LOC112756054	Arahy_16:151774009-151777009	LOC112756054	Ahy	G-Box	cis-acting regulatory element involved in light responsiveness	CACGTT	2581	6	+
Chr16-LOC112756054	Arahy_16:151774009-151777009	LOC112756054	Ahy	ABRE	cis-acting element involved in the abscisic acid responsiveness	ACGTG	2581	5	-
Chr16-LOC112755376	Arahy_16:141181822-141184822	LOC112755376	Ahy	TATC-box	cis-acting element involved in gibberellin-responsiveness	TATCCCA	2585	7	+
Chr16-LOC112756054	Arahy_16:151774009-151777009	LOC112756054	Ahy	CAT-box	cis-acting regulatory element related to meristem expression	GCCACT	2614	6	+
Chr16-LOC112758113	Arahy_16:17063561-17066561	LOC112758113	Ahy	AACA_motif	involved in endosperm-specific negative expression	TAACAAACTCCA	2705	11	-
Chr16-LOC112756054	Arahy_16:151774009-151777009	LOC112756054	Ahy	Box 4	part of a conserved DNA module involved in light responsiveness	ATTAAT	2724	6	-
Chr16-LOC112755531	Arahy_16:143979636-143982636	LOC112755531	Ahy	ACA-motif	part of gapA in (gapA-CMA1) involved with light responsiveness	AATTACAGCCATT	2738	12	-
Chr16-LOC112755376	Arahy_16:141181822-141184822	LOC112755376	Ahy	chs-CMA1a	part of a light responsive element	TTACTTAA	2808	8	-
Chr16-LOC112756054	Arahy_16:151774009-151777009	LOC112756054	Ahy	GATA-motif	part of a light responsive element	AAGGATAAGG	2813	9	-
Chr16-LOC112755531	Arahy_16:143979636-143982636	LOC112755531	Ahy	AuxRR-core	cis-acting regulatory element involved in auxin responsiveness	GGTCCAT	2875	7	+
Chr16-LOC112755531	Arahy_16:143979636-143982636	LOC112755531	Ahy	Box 4	part of a conserved DNA module involved in light responsiveness	ATTAAT	2893	6	-
Chr16-LOC112755531	Arahy_16:143979636-143982636	LOC112755531	Ahy	Box 4	part of a conserved DNA module involved in light responsiveness	ATTAAT	2907	6	-
Chr16-LOC112756054	Arahy_16:151774009-151777009	LOC112756054	Ahy	G-box	cis-acting regulatory element involved in light responsiveness	CACGTC	2922	6	+
Chr16-LOC112756054	Arahy_16:151774009-151777009	LOC112756054	Ahy	ABRE	cis-acting element involved in the abscisic acid responsiveness	ACGTG	2922	5	-
Chr16-LOC112756054	Arahy_16:151774009-151777009	LOC112756054	Ahy	CGTCA-motif	cis-acting regulatory element involved in the MeJA-responsiveness	CGTCA	2924	5	+
Chr16-LOC112756054	Arahy_16:151774009-151777009	LOC112756054	Ahy	TGACG-motif	cis-acting regulatory element involved in the MeJA-responsiveness	TGACG	2924	5	-
Chr16-LOC112755531	Arahy_16:143979636-143982636	LOC112755531	Ahy	chs-CMA1a	part of a light responsive element	TTACTTAA	2931	8	-
Chr16-LOC112755376	Arahy_16:141181822-141184822	LOC112755376	Ahy	GATA-motif	part of a light responsive element	AAGATAAGATT	2942	10	+
Chr16-LOC112756054	Arahy_16:151774009-151777009	LOC112756054	Ahy	3-AF1 binding site	light responsive element	TAAGAGAGGAA	2973	10	-
Chr16-LOC112755531	Arahy_16:143979636-143982636	LOC112755531	Ahy	I-box	part of a light responsive element	cCATATCCAAT	2974	10	-
Chr16-LOC112756054	Arahy_16:151774009-151777009	LOC112756054	Ahy	TCT-motif	part of a light responsive element	TCTTAC	2979	6	+
Chr16-LOC112755376	Arahy_16:141181822-141184822	LOC112755376	Ahy	ARE	cis-acting regulatory element essential for the anaerobic induction	AAACCA	2982	6	-
Chr17-LOC112764731	Arahy_17:121272755-121275755	LOC112764731	Ahy	Box 4	part of a conserved DNA module involved in light responsiveness	ATTAAT	72	6	+
Chr19-LOC112775604	Arahy_19:39549445-39552445	LOC112775604	Ahy	TATC-box	cis-acting element involved in gibberellin-responsiveness	TATCCCA	126	7	-
Chr17-LOC112764731	Arahy_17:121272755-121275755	LOC112764731	Ahy	Box 4	part of a conserved DNA module involved in light responsiveness	ATTAAT	182	6	+
Chr17-LOC112764731	Arahy_17:121272755-121275755	LOC112764731	Ahy	GATA-motif	part of a light responsive element	GATAGGA	189	7	-
Chr19-LOC112775604	Arahy_19:39549445-39552445	LOC112775604	Ahy	Box 4	part of a conserved DNA module involved in light responsiveness	ATTAAT	270	6	+
Chr17-LOC112764731	Arahy_17:121272755-121275755	LOC112764731	Ahy	Box 4	part of a conserved DNA module involved in light responsiveness	ATTAAT	313	6	+
Chr17-LOC112764731	Arahy_17:121272755-121275755	LOC112764731	Ahy	Box 4	part of a conserved DNA module involved in light responsiveness	ATTAAT	340	6	+
Chr19-LOC112775604	Arahy_19:39549445-39552445	LOC112775604	Ahy	TC-rich repeats	cis-acting element involved in defense and stress responsiveness	GTTTTCTTAC	392	9	+
Chr17-LOC112764731	Arahy_17:121272755-121275755	LOC112764731	Ahy	ARE	cis-acting regulatory element essential for the anaerobic induction	AAACCA	522	6	-
Chr17-LOC112764731	Arahy_17:121272755-121275755	LOC112764731	Ahy	ATCT-motif	part of a conserved DNA module involved in light responsiveness	AATCTAATCC	540	9	-
Chr17-LOC112764731	Arahy_17:121272755-121275755	LOC112764731	Ahy	Box 4	part of a conserved DNA module involved in light responsiveness	ATTAAT	547	6	+
Chr17-LOC112764731	Arahy_17:121272755-121275755	LOC112764731	Ahy	MBS	MYB binding site involved in drought-inducibility	CAACTG	574	6	-
Chr17-LOC112764731	Arahy_17:121272755-121275755	LOC112764731	Ahy	ATCT-motif	part of a conserved DNA module involved in light responsiveness	AATCTAATCC	579	9	-
Chr19-LOC112775604	Arahy_19:39549445-39552445	LOC112775604	Ahy	Box 4	part of a conserved DNA module involved in light responsiveness	ATTAAT	581	6	+
Chr19-LOC112775604	Arahy_19:39549445-39552445	LOC112775604	Ahy	ARE	cis-acting regulatory element essential for the anaerobic induction	AAACCA	650	6	-
Chr17-LOC112764731	Arahy_17:121272755-121275755	LOC112764731	Ahy	TCCC-motif	part of a light responsive element	TCTCCCT	713	7	+
Chr19-LOC112775604	Arahy_19:39549445-39552445	LOC112775604	Ahy	LTR	cis-acting element involved in low-temperature responsiveness	CCGAAA	717	6	-
Chr17-LOC112764731	Arahy_17:121272755-121275755	LOC112764731	Ahy	GA-motif	part of a light responsive element	ATAGATAA	766	8	-
Chr17-LOC112764731	Arahy_17:121272755-121275755	LOC112764731	Ahy	Box 4	part of a conserved DNA module involved in light responsiveness	ATTAAT	775	6	+
Chr19-LOC112775604	Arahy_19:39549445-39552445	LOC112775604	Ahy	TGACG-motif	cis-acting regulatory element involved in the MeJA-responsiveness	TGACG	849	5	-
Chr19-LOC112775604	Arahy_19:39549445-39552445	LOC112775604	Ahy	CGTCA-motif	cis-acting regulatory element involved in the MeJA-responsiveness	CGTCA	849	5	+
Chr17-LOC112764731	Arahy_17:121272755-121275755	LOC112764731	Ahy	Box 4	part of a conserved DNA module involved in light responsiveness	ATTAAT	903	6	+
Chr19-LOC112775604	Arahy_19:39549445-39552445	LOC112775604	Ahy	ARE	cis-acting regulatory element essential for the anaerobic induction	AAACCA	946	6	-
Chr19-LOC112775604	Arahy_19:39549445-39552445	LOC112775604	Ahy	TGACG-motif	cis-acting regulatory element involved in the MeJA-responsiveness	TGACG	1075	5	+
Chr19-LOC112775604	Arahy_19:39549445-39552445	LOC112775604	Ahy	CGTCA-motif	cis-acting regulatory element involved in the MeJA-responsiveness	CGTCA	1075	5	-
Chr17-LOC112764731	Arahy_17:121272755-121275755	LOC112764731	Ahy	G-box	cis-acting regulatory element involved in light responsiveness	CACGAC	1136	6	-
Chr17-LOC112764731	Arahy_17:121272755-121275755	LOC112764731	Ahy	ARE	cis-acting regulatory element essential for the anaerobic induction	AAACCA	1146	6	-
Chr17-LOC112764731	Arahy_17:121272755-121275755	LOC112764731	Ahy	GT1-motif	light responsive element	GGTTAA	1158	6	+
Chr19-LOC112775604	Arahy_19:39549445-39552445	LOC112775604	Ahy	G-box	cis-acting regulatory element involved in light responsiveness	ACACGTGT	1195	8	+
Chr19-LOC112775604	Arahy_19:39549445-39552445	LOC112775604	Ahy	ABRE	cis-acting element involved in the abscisic acid responsiveness	CACGTG	1196	6	+
Chr19-LOC112775604	Arahy_19:39549445-39552445	LOC112775604	Ahy	G-box	cis-acting regulatory element involved in light responsiveness	CACGTG	1196	6	+
Chr19-LOC112775604	Arahy_19:39549445-39552445	LOC112775604	Ahy	G-Box	cis-acting regulatory element involved in light responsiveness	CACGTG	1196	6	+
Chr19-LOC112775604	Arahy_19:39549445-39552445	LOC112775604	Ahy	ABRE	cis-acting element involved in the abscisic acid responsiveness	ACGTG	1197	5	+
A05-LOC107487675	A05:6815385-6818385	LOC107487675	Adu	P-box	gibberellin-responsive element	CCTTTTG	9	7	-
A05-LOC107487101	A05:2278432-2281432	LOC107487101	Adu	Box 4	part of a conserved DNA module involved in light responsiveness	ATTAAT	136	6	+
A05-LOC107487675	A05:6815385-6818385	LOC107487675	Adu	TC-rich repeats	cis-acting element involved in defense and stress responsiveness	ATTCTCTAAC	170	9	+
A05-LOC107487675	A05:6815385-6818385	LOC107487675	Adu	Sp1	light responsive element	GGGCGG	183	6	+
A05-LOC107487675	A05:6815385-6818385	LOC107487675	Adu	ARE	cis-acting regulatory element essential for the anaerobic induction	AAACCA	355	6	-
A05-LOC107487675	A05:6815385-6818385	LOC107487675	Adu	ARE	cis-acting regulatory element essential for the anaerobic induction	AAACCA	404	6	-
A05-LOC107487675	A05:6815385-6818385	LOC107487675	Adu	P-box	gibberellin-responsive element	CCTTTTG	706	7	-
A05-LOC107487675	A05:6815385-6818385	LOC107487675	Adu	AE-box	part of a module for light response	AGAAACTT	735	8	-
A05-LOC107487675	A05:6815385-6818385	LOC107487675	Adu	I-box	part of a light responsive element	AAGATAAGGCT	824	10	+
A05-LOC107487675	A05:6815385-6818385	LOC107487675	Adu	AE-box	part of a module for light response	AGAAACAA	975	8	-
A05-LOC107487101	A05:2278432-2281432	LOC107487101	Adu	TC-rich repeats	cis-acting element involved in defense and stress responsiveness	ATTCTCTAAC	976	9	+
A05-LOC107487675	A05:6815385-6818385	LOC107487675	Adu	TCT-motif	part of a light responsive element	TCTTAC	1066	6	+
A05-LOC107487101	A05:2278432-2281432	LOC107487101	Adu	Box 4	part of a conserved DNA module involved in light responsiveness	ATTAAT	1103	6	+
A05-LOC107487101	A05:2278432-2281432	LOC107487101	Adu	ARE	cis-acting regulatory element essential for the anaerobic induction	AAACCA	1222	6	+
A05-LOC107487101	A05:2278432-2281432	LOC107487101	Adu	AE-box	part of a module for light response	AGAAACTT	1420	8	-
A05-LOC107487675	A05:6815385-6818385	LOC107487675	Adu	GA-motif	part of a light responsive element	ATAGATAA	1569	8	+
A05-LOC107487675	A05:6815385-6818385	LOC107487675	Adu	G-Box	cis-acting regulatory element involved in light responsiveness	CACGTT	1577	6	-
A05-LOC107487675	A05:6815385-6818385	LOC107487675	Adu	ABRE	cis-acting element involved in the abscisic acid responsiveness	ACGTG	1578	5	+
A05-LOC107487101	A05:2278432-2281432	LOC107487101	Adu	ACE	cis-acting element involved in light responsiveness	CTAACGTATT	1709	9	-
A05-LOC107487101	A05:2278432-2281432	LOC107487101	Adu	HD-Zip 1	element involved in differentiation of the palisade mesophyll cells	CAAT(A/T)ATTG	1740	8	-
A05-LOC107487101	A05:2278432-2281432	LOC107487101	Adu	circadian	cis-acting regulatory element involved in circadian control	CAAAGATATC	1751	9	-
A05-LOC107487101	A05:2278432-2281432	LOC107487101	Adu	ARE	cis-acting regulatory element essential for the anaerobic induction	AAACCA	1772	6	+
A05-LOC107487675	A05:6815385-6818385	LOC107487675	Adu	AE-box	part of a module for light response	AGAAACTT	1775	8	-
A05-LOC107487675	A05:6815385-6818385	LOC107487675	Adu	I-box	part of a light responsive element	AAGATAAGGCT	1790	10	+
A05-LOC107487101	A05:2278432-2281432	LOC107487101	Adu	Box 4	part of a conserved DNA module involved in light responsiveness	ATTAAT	1806	6	-
A05-LOC107487101	A05:2278432-2281432	LOC107487101	Adu	Box 4	part of a conserved DNA module involved in light responsiveness	ATTAAT	1861	6	-
A05-LOC107487101	A05:2278432-2281432	LOC107487101	Adu	O2-site	cis-acting regulatory element involved in zein metabolism regulation	GATGATGTGG	1940	9	-
A05-LOC107487101	A05:2278432-2281432	LOC107487101	Adu	I-box	part of a light responsive element	TGATAATGT	1942	9	-
A05-LOC107487101	A05:2278432-2281432	LOC107487101	Adu	MRE	MYB binding site involved in light responsiveness	AACCTAA	2036	7	-
A05-LOC107487101	A05:2278432-2281432	LOC107487101	Adu	Box 4	part of a conserved DNA module involved in light responsiveness	ATTAAT	2100	6	-
A05-LOC107487675	A05:6815385-6818385	LOC107487675	Adu	TGACG-motif	cis-acting regulatory element involved in the MeJA-responsiveness	TGACG	2118	5	+
A05-LOC107487675	A05:6815385-6818385	LOC107487675	Adu	CGTCA-motif	cis-acting regulatory element involved in the MeJA-responsiveness	CGTCA	2118	5	-
A05-LOC107487675	A05:6815385-6818385	LOC107487675	Adu	Box 4	part of a conserved DNA module involved in light responsiveness	ATTAAT	2162	6	-
A05-LOC107487101	A05:2278432-2281432	LOC107487101	Adu	TCT-motif	part of a light responsive element	TCTTAC	2175	6	+
A05-LOC107487675	A05:6815385-6818385	LOC107487675	Adu	GT1-motif	light responsive element	GGTTAA	2215	6	+
A05-LOC107487101	A05:2278432-2281432	LOC107487101	Adu	ABRE	cis-acting element involved in the abscisic acid responsiveness	ACGTG	2261	5	-
A05-LOC107487101	A05:2278432-2281432	LOC107487101	Adu	G-Box	cis-acting regulatory element involved in light responsiveness	CACGTT	2261	6	+
A05-LOC107487675	A05:6815385-6818385	LOC107487675	Adu	AACA_motif	involved in endosperm-specific negative expression	TAACAAACTCCA	2341	11	+
A05-LOC107487101	A05:2278432-2281432	LOC107487101	Adu	ARE	cis-acting regulatory element essential for the anaerobic induction	AAACCA	2457	6	+
A05-LOC107487675	A05:6815385-6818385	LOC107487675	Adu	chs-Unit 1 m1	part of a light responsive element	ACCTAACCCGC	2476	10	-
A05-LOC107487675	A05:6815385-6818385	LOC107487675	Adu	TC-rich repeats	cis-acting element involved in defense and stress responsiveness	GTTTTCTTAC	2541	9	+
A05-LOC107487675	A05:6815385-6818385	LOC107487675	Adu	TCT-motif	part of a light responsive element	TCTTAC	2545	6	+
A05-LOC107487101	A05:2278432-2281432	LOC107487101	Adu	MRE	MYB binding site involved in light responsiveness	AACCTAA	2674	7	+
A05-LOC107487101	A05:2278432-2281432	LOC107487101	Adu	MRE	MYB binding site involved in light responsiveness	AACCTAA	2715	7	+
A05-LOC107487101	A05:2278432-2281432	LOC107487101	Adu	TGA-element	auxin-responsive element	AACGAC	2770	6	+
A05-LOC107487101	A05:2278432-2281432	LOC107487101	Adu	ABRE	cis-acting element involved in the abscisic acid responsiveness	TACGTGTC	2773	8	-
A05-LOC107487101	A05:2278432-2281432	LOC107487101	Adu	ACE	cis-acting element involved in light responsiveness	GACACGTATG	2773	9	+
A05-LOC107487101	A05:2278432-2281432	LOC107487101	Adu	G-box	cis-acting regulatory element involved in light responsiveness	TACGTG	2775	6	-
A05-LOC107487101	A05:2278432-2281432	LOC107487101	Adu	ABRE	cis-acting element involved in the abscisic acid responsiveness	ACGTG	2775	5	-
A05-LOC107487101	A05:2278432-2281432	LOC107487101	Adu	G-box	cis-acting regulatory element involved in light responsiveness	CACGTC	2815	6	+
A05-LOC107487101	A05:2278432-2281432	LOC107487101	Adu	ABRE	cis-acting element involved in the abscisic acid responsiveness	ACGTG	2815	5	-
A05-LOC107487101	A05:2278432-2281432	LOC107487101	Adu	TGACG-motif	cis-acting regulatory element involved in the MeJA-responsiveness	TGACG	2817	5	-
A05-LOC107487101	A05:2278432-2281432	LOC107487101	Adu	CGTCA-motif	cis-acting regulatory element involved in the MeJA-responsiveness	CGTCA	2817	5	+
A05-LOC107487675	A05:6815385-6818385	LOC107487675	Adu	Box 4	part of a conserved DNA module involved in light responsiveness	ATTAAT	2876	6	-
A05-LOC107487675	A05:6815385-6818385	LOC107487675	Adu	GT1-motif	light responsive element	GGTTAA	2884	6	+
A05-LOC107487101	A05:2278432-2281432	LOC107487101	Adu	ABRE	cis-acting element involved in the abscisic acid responsiveness	CGCACGTGTC	2952	9	+
A05-LOC107487101	A05:2278432-2281432	LOC107487101	Adu	G-box	cis-acting regulatory element involved in light responsiveness	CACGTG	2954	6	-
A05-LOC107487101	A05:2278432-2281432	LOC107487101	Adu	ABRE	cis-acting element involved in the abscisic acid responsiveness	CACGTG	2954	6	-
A05-LOC107487101	A05:2278432-2281432	LOC107487101	Adu	G-Box	cis-acting regulatory element involved in light responsiveness	CACGTG	2954	6	-
A05-LOC107487101	A05:2278432-2281432	LOC107487101	Adu	ABRE	cis-acting element involved in the abscisic acid responsiveness	ACGTG	2955	5	+
A05-LOC107487101	A05:2278432-2281432	LOC107487101	Adu	TGACG-motif	cis-acting regulatory element involved in the MeJA-responsiveness	TGACG	2994	5	+
A05-LOC107487101	A05:2278432-2281432	LOC107487101	Adu	CGTCA-motif	cis-acting regulatory element involved in the MeJA-responsiveness	CGTCA	2994	5	-
A05-LOC107487101	A05:2278432-2281432	LOC107487101	Adu	G-box	cis-acting regulatory element involved in light responsiveness	CACGTC	2995	6	-
A05-LOC107487101	A05:2278432-2281432	LOC107487101	Adu	ABRE	cis-acting element involved in the abscisic acid responsiveness	ACGTG	2996	5	+
A06-LOC107495835	A06:110028475-110031475	LOC107495835	Adu	TATC-box	cis-acting element involved in gibberellin-responsiveness	TATCCCA	20	7	-
A06-LOC107495123	A06:103017816-103020816	LOC107495123	Adu	P-box	gibberellin-responsive element	CCTTTTG	21	7	-
A06-LOC107495835	A06:110028475-110031475	LOC107495835	Adu	Box 4	part of a conserved DNA module involved in light responsiveness	ATTAAT	65	6	+
A06-LOC107495835	A06:110028475-110031475	LOC107495835	Adu	Box 4	part of a conserved DNA module involved in light responsiveness	ATTAAT	97	6	+
A06-LOC107495123	A06:103017816-103020816	LOC107495123	Adu	G-Box	cis-acting regulatory element involved in light responsiveness	CACGTT	143	6	+
A06-LOC107495123	A06:103017816-103020816	LOC107495123	Adu	ABRE	cis-acting element involved in the abscisic acid responsiveness	ACGTG	143	5	-
A06-LOC107495835	A06:110028475-110031475	LOC107495835	Adu	O2-site	cis-acting regulatory element involved in zein metabolism regulation	GATGA(C/T)(A/G)TG(A/G)	213	8	+
A06-LOC107495835	A06:110028475-110031475	LOC107495835	Adu	Box 4	part of a conserved DNA module involved in light responsiveness	ATTAAT	222	6	+
A06-LOC107495835	A06:110028475-110031475	LOC107495835	Adu	Box 4	part of a conserved DNA module involved in light responsiveness	ATTAAT	260	6	+
A06-LOC107495835	A06:110028475-110031475	LOC107495835	Adu	G-Box	cis-acting regulatory element involved in light responsiveness	CACGTGAAA	265	9	-
A06-LOC107495835	A06:110028475-110031475	LOC107495835	Adu	ABRE	cis-acting element involved in the abscisic acid responsiveness	CACGTG	268	6	+
A06-LOC107495835	A06:110028475-110031475	LOC107495835	Adu	G-box	cis-acting regulatory element involved in light responsiveness	CACGTG	268	6	+
A06-LOC107495835	A06:110028475-110031475	LOC107495835	Adu	G-Box	cis-acting regulatory element involved in light responsiveness	CACGTG	268	6	+
A06-LOC107495835	A06:110028475-110031475	LOC107495835	Adu	ABRE	cis-acting element involved in the abscisic acid responsiveness	ACGTG	269	5	+
A06-LOC107495835	A06:110028475-110031475	LOC107495835	Adu	TCT-motif	part of a light responsive element	TCTTAC	301	6	+
A06-LOC107495835	A06:110028475-110031475	LOC107495835	Adu	ARE	cis-acting regulatory element essential for the anaerobic induction	AAACCA	395	6	+
A06-LOC107495835	A06:110028475-110031475	LOC107495835	Adu	MBS	MYB binding site involved in drought-inducibility	CAACTG	399	6	+
A06-LOC107495835	A06:110028475-110031475	LOC107495835	Adu	GT1-motif	light responsive element	GGTTAAT	414	7	+
A06-LOC107495123	A06:103017816-103020816	LOC107495123	Adu	TGACG-motif	cis-acting regulatory element involved in the MeJA-responsiveness	TGACG	470	5	+
A06-LOC107495123	A06:103017816-103020816	LOC107495123	Adu	CGTCA-motif	cis-acting regulatory element involved in the MeJA-responsiveness	CGTCA	470	5	-
A06-LOC107495835	A06:110028475-110031475	LOC107495835	Adu	GT1-motif	light responsive element	GGTTAA	478	6	+
A06-LOC107495123	A06:103017816-103020816	LOC107495123	Adu	GT1-motif	light responsive element	GGTTAA	582	6	+
A06-LOC107495835	A06:110028475-110031475	LOC107495835	Adu	Box 4	part of a conserved DNA module involved in light responsiveness	ATTAAT	702	6	+
A06-LOC107495123	A06:103017816-103020816	LOC107495123	Adu	ARE	cis-acting regulatory element essential for the anaerobic induction	AAACCA	739	6	-
A06-LOC107495835	A06:110028475-110031475	LOC107495835	Adu	Box 4	part of a conserved DNA module involved in light responsiveness	ATTAAT	787	6	+
A06-LOC107495123	A06:103017816-103020816	LOC107495123	Adu	circadian	cis-acting regulatory element involved in circadian control	CAAAGATATC	793	9	-
A06-LOC107495835	A06:110028475-110031475	LOC107495835	Adu	G-Box	cis-acting regulatory element involved in light responsiveness	CACGTT	794	6	-
A06-LOC107495835	A06:110028475-110031475	LOC107495835	Adu	ABRE	cis-acting element involved in the abscisic acid responsiveness	ACGTG	795	5	+
A06-LOC107495835	A06:110028475-110031475	LOC107495835	Adu	TC-rich repeats	cis-acting element involved in defense and stress responsiveness	GTTTTCTTAC	840	9	+
A06-LOC107495835	A06:110028475-110031475	LOC107495835	Adu	G-Box	cis-acting regulatory element involved in light responsiveness	CACGTT	913	6	-
A06-LOC107495123	A06:103017816-103020816	LOC107495123	Adu	LTR	cis-acting element involved in low-temperature responsiveness	CCGAAA	914	6	-
A06-LOC107495835	A06:110028475-110031475	LOC107495835	Adu	ABRE	cis-acting element involved in the abscisic acid responsiveness	ACGTG	914	5	+
A06-LOC107495123	A06:103017816-103020816	LOC107495123	Adu	G-box	cis-acting regulatory element involved in light responsiveness	CACGAC	926	6	-
A06-LOC107495835	A06:110028475-110031475	LOC107495835	Adu	I-box	part of a light responsive element	AGATAAGG	971	8	-
A06-LOC107495123	A06:103017816-103020816	LOC107495123	Adu	GT1-motif	light responsive element	GGTTAAT	986	7	+
A06-LOC107495123	A06:103017816-103020816	LOC107495123	Adu	TCA-element	cis-acting element involved in salicylic acid responsiveness	TCAGAAGAGG	993	9	+
A06-LOC107495123	A06:103017816-103020816	LOC107495123	Adu	TATC-box	cis-acting element involved in gibberellin-responsiveness	TATCCCA	1009	7	-
A06-LOC107495123	A06:103017816-103020816	LOC107495123	Adu	GATA-motif	part of a light responsive element	GATAGGA	1012	7	+
A06-LOC107495123	A06:103017816-103020816	LOC107495123	Adu	MBS	MYB binding site involved in drought-inducibility	CAACTG	1023	6	+
A06-LOC107495835	A06:110028475-110031475	LOC107495835	Adu	MRE	MYB binding site involved in light responsiveness	AACCTAA	1041	7	-
A06-LOC107495835	A06:110028475-110031475	LOC107495835	Adu	ARE	cis-acting regulatory element essential for the anaerobic induction	AAACCA	1084	6	-
A06-LOC107495123	A06:103017816-103020816	LOC107495123	Adu	LTR	cis-acting element involved in low-temperature responsiveness	CCGAAA	1126	6	-
A06-LOC107495123	A06:103017816-103020816	LOC107495123	Adu	O2-site	cis-acting regulatory element involved in zein metabolism regulation	GATGATGTGG	1142	9	-
A06-LOC107495835	A06:110028475-110031475	LOC107495835	Adu	Box 4	part of a conserved DNA module involved in light responsiveness	ATTAAT	1143	6	+
A06-LOC107495123	A06:103017816-103020816	LOC107495123	Adu	ABRE	cis-acting element involved in the abscisic acid responsiveness	GCAACGTGTC	1158	9	-
A06-LOC107495123	A06:103017816-103020816	LOC107495123	Adu	G-Box	cis-acting regulatory element involved in light responsiveness	CACGTT	1160	6	+
A06-LOC107495123	A06:103017816-103020816	LOC107495123	Adu	ABRE	cis-acting element involved in the abscisic acid responsiveness	ACGTG	1160	5	-
A06-LOC107495123	A06:103017816-103020816	LOC107495123	Adu	LTR	cis-acting element involved in low-temperature responsiveness	CCGAAA	1198	6	-
A06-LOC107495123	A06:103017816-103020816	LOC107495123	Adu	TCT-motif	part of a light responsive element	TCTTAC	1267	6	+
A06-LOC107495835	A06:110028475-110031475	LOC107495835	Adu	ATC-motif	part of a conserved DNA module involved in light responsiveness	AGTAATCT	1414	8	-
A06-LOC107495123	A06:103017816-103020816	LOC107495123	Adu	ARE	cis-acting regulatory element essential for the anaerobic induction	AAACCA	1563	6	-
A06-LOC107495835	A06:110028475-110031475	LOC107495835	Adu	ABRE	cis-acting element involved in the abscisic acid responsiveness	ACGTG	1686	5	-
A06-LOC107495835	A06:110028475-110031475	LOC107495835	Adu	G-Box	cis-acting regulatory element involved in light responsiveness	CACGTT	1686	6	+
A06-LOC107495835	A06:110028475-110031475	LOC107495835	Adu	P-box	gibberellin-responsive element	CCTTTTG	1700	7	+
A06-LOC107495123	A06:103017816-103020816	LOC107495123	Adu	MBS	MYB binding site involved in drought-inducibility	CAACTG	1795	6	+
A06-LOC107495123	A06:103017816-103020816	LOC107495123	Adu	TATC-box	cis-acting element involved in gibberellin-responsiveness	TATCCCA	1828	7	-
A06-LOC107495123	A06:103017816-103020816	LOC107495123	Adu	G-box	cis-acting regulatory element involved in light responsiveness	CACGAC	1867	6	-
A06-LOC107495835	A06:110028475-110031475	LOC107495835	Adu	GCN4_motif	cis-regulatory element involved in endosperm expression	TGAGTCA	1910	7	+
A06-LOC107495123	A06:103017816-103020816	LOC107495123	Adu	ARE	cis-acting regulatory element essential for the anaerobic induction	AAACCA	1949	6	-
A06-LOC107495123	A06:103017816-103020816	LOC107495123	Adu	3-AF1 binding site	light responsive element	TAAGAGAGGAA	1955	10	-
A06-LOC107495123	A06:103017816-103020816	LOC107495123	Adu	MRE	MYB binding site involved in light responsiveness	AACCTAA	1974	7	+
A06-LOC107495835	A06:110028475-110031475	LOC107495835	Adu	Box 4	part of a conserved DNA module involved in light responsiveness	ATTAAT	2054	6	-
A06-LOC107495123	A06:103017816-103020816	LOC107495123	Adu	ACE	cis-acting element involved in light responsiveness	CTAACGTATT	2061	9	-
A06-LOC107495835	A06:110028475-110031475	LOC107495835	Adu	MBS	MYB binding site involved in drought-inducibility	CAACTG	2243	6	+
A06-LOC107495123	A06:103017816-103020816	LOC107495123	Adu	CAT-box	cis-acting regulatory element related to meristem expression	GCCACT	2311	6	+
A06-LOC107495123	A06:103017816-103020816	LOC107495123	Adu	MBS	MYB binding site involved in drought-inducibility	CAACTG	2341	6	-
A06-LOC107495835	A06:110028475-110031475	LOC107495835	Adu	O2-site	cis-acting regulatory element involved in zein metabolism regulation	GATGA(C/T)(A/G)TG(A/G)	2396	8	+
A06-LOC107495835	A06:110028475-110031475	LOC107495835	Adu	CGTCA-motif	cis-acting regulatory element involved in the MeJA-responsiveness	CGTCA	2398	5	-
A06-LOC107495835	A06:110028475-110031475	LOC107495835	Adu	TGACG-motif	cis-acting regulatory element involved in the MeJA-responsiveness	TGACG	2398	5	+
A06-LOC107495835	A06:110028475-110031475	LOC107495835	Adu	G-box	cis-acting regulatory element involved in light responsiveness	CACGTC	2399	6	-
A06-LOC107495835	A06:110028475-110031475	LOC107495835	Adu	ABRE	cis-acting element involved in the abscisic acid responsiveness	ACGTG	2400	5	+
A06-LOC107495835	A06:110028475-110031475	LOC107495835	Adu	CGTCA-motif	cis-acting regulatory element involved in the MeJA-responsiveness	CGTCA	2407	5	+
A06-LOC107495835	A06:110028475-110031475	LOC107495835	Adu	TGACG-motif	cis-acting regulatory element involved in the MeJA-responsiveness	TGACG	2407	5	-
A06-LOC107495835	A06:110028475-110031475	LOC107495835	Adu	ABRE	cis-acting element involved in the abscisic acid responsiveness	ACGTG	2418	5	-
A06-LOC107495835	A06:110028475-110031475	LOC107495835	Adu	G-Box	cis-acting regulatory element involved in light responsiveness	CACGTT	2418	6	+
A06-LOC107495835	A06:110028475-110031475	LOC107495835	Adu	CAT-box	cis-acting regulatory element related to meristem expression	GCCACT	2451	6	+
A06-LOC107495835	A06:110028475-110031475	LOC107495835	Adu	Box 4	part of a conserved DNA module involved in light responsiveness	ATTAAT	2561	6	-
A06-LOC107495835	A06:110028475-110031475	LOC107495835	Adu	GATA-motif	part of a light responsive element	AAGGATAAGG	2647	9	-
A06-LOC107495835	A06:110028475-110031475	LOC107495835	Adu	ABRE	cis-acting element involved in the abscisic acid responsiveness	ACGTG	2756	5	-
A06-LOC107495835	A06:110028475-110031475	LOC107495835	Adu	G-box	cis-acting regulatory element involved in light responsiveness	CACGTC	2756	6	+
A06-LOC107495835	A06:110028475-110031475	LOC107495835	Adu	CGTCA-motif	cis-acting regulatory element involved in the MeJA-responsiveness	CGTCA	2758	5	+
A06-LOC107495835	A06:110028475-110031475	LOC107495835	Adu	TGACG-motif	cis-acting regulatory element involved in the MeJA-responsiveness	TGACG	2758	5	-
A06-LOC107495123	A06:103017816-103020816	LOC107495123	Adu	circadian	cis-acting regulatory element involved in circadian control	CAAAGATATC	2804	9	-
A06-LOC107495835	A06:110028475-110031475	LOC107495835	Adu	3-AF1 binding site	light responsive element	TAAGAGAGGAA	2807	10	-
A06-LOC107495835	A06:110028475-110031475	LOC107495835	Adu	TCT-motif	part of a light responsive element	TCTTAC	2813	6	+
A06-LOC107495123	A06:103017816-103020816	LOC107495123	Adu	GCN4_motif	cis-regulatory element involved in endosperm expression	TGAGTCA	2885	7	+
A06-LOC107495123	A06:103017816-103020816	LOC107495123	Adu	TCT-motif	part of a light responsive element	TCTTAC	2919	6	-
A06-LOC107495123	A06:103017816-103020816	LOC107495123	Adu	TC-rich repeats	cis-acting element involved in defense and stress responsiveness	ATTCTCTAAC	2919	9	-
A06-LOC107495835	A06:110028475-110031475	LOC107495835	Adu	TCT-motif	part of a light responsive element	TCTTAC	2921	6	-
A08-LOC107460486	A08:7538014-7541014	LOC107460486	Adu	G-box	cis-acting regulatory element involved in light responsiveness	TAACACGTAG	434	9	-
A08-LOC107460486	A08:7538014-7541014	LOC107460486	Adu	GA-motif	part of a light responsive element	ATAGATAA	486	8	-
A08-LOC107460486	A08:7538014-7541014	LOC107460486	Adu	Box 4	part of a conserved DNA module involved in light responsiveness	ATTAAT	495	6	+
A08-LOC107460486	A08:7538014-7541014	LOC107460486	Adu	Box 4	part of a conserved DNA module involved in light responsiveness	ATTAAT	711	6	+
A08-LOC107460486	A08:7538014-7541014	LOC107460486	Adu	GA-motif	part of a light responsive element	ATAGATAA	963	8	-
A08-LOC107460486	A08:7538014-7541014	LOC107460486	Adu	GATA-motif	part of a light responsive element	GATAGGA	977	7	-
A08-LOC107460486	A08:7538014-7541014	LOC107460486	Adu	Box 4	part of a conserved DNA module involved in light responsiveness	ATTAAT	1194	6	+
A08-LOC107460486	A08:7538014-7541014	LOC107460486	Adu	GATA-motif	part of a light responsive element	GATAGGA	1295	7	+
A08-LOC107460486	A08:7538014-7541014	LOC107460486	Adu	GC-motif	enhancer-like element involved in anoxic specific inducibility	CCCCCG	1361	6	-
A08-LOC107460486	A08:7538014-7541014	LOC107460486	Adu	Box 4	part of a conserved DNA module involved in light responsiveness	ATTAAT	1577	6	-
A08-LOC107460486	A08:7538014-7541014	LOC107460486	Adu	Box 4	part of a conserved DNA module involved in light responsiveness	ATTAAT	1661	6	-
A08-LOC107460486	A08:7538014-7541014	LOC107460486	Adu	Box 4	part of a conserved DNA module involved in light responsiveness	ATTAAT	1735	6	-
A08-LOC107460486	A08:7538014-7541014	LOC107460486	Adu	circadian	cis-acting regulatory element involved in circadian control	CAAAGATATC	1826	9	-
A08-LOC107460486	A08:7538014-7541014	LOC107460486	Adu	O2-site	cis-acting regulatory element involved in zein metabolism regulation	GATGACATGG	1944	9	+
A08-LOC107460486	A08:7538014-7541014	LOC107460486	Adu	L-box	part of a light responsive element	ATCCCACCTAC	2015	10	+
A08-LOC107460486	A08:7538014-7541014	LOC107460486	Adu	Box 4	part of a conserved DNA module involved in light responsiveness	ATTAAT	2076	6	-
A08-LOC107460486	A08:7538014-7541014	LOC107460486	Adu	circadian	cis-acting regulatory element involved in circadian control	CAAAGATATC	2523	9	-
A08-LOC107460486	A08:7538014-7541014	LOC107460486	Adu	ARE	cis-acting regulatory element essential for the anaerobic induction	AAACCA	2531	6	-
A08-LOC107460486	A08:7538014-7541014	LOC107460486	Adu	G-box	cis-acting regulatory element involved in light responsiveness	TACGTG	2620	6	+
A08-LOC107460486	A08:7538014-7541014	LOC107460486	Adu	ABRE	cis-acting element involved in the abscisic acid responsiveness	ACGTG	2621	5	+
A08-LOC107460486	A08:7538014-7541014	LOC107460486	Adu	CGTCA-motif	cis-acting regulatory element involved in the MeJA-responsiveness	CGTCA	2784	5	+
A08-LOC107460486	A08:7538014-7541014	LOC107460486	Adu	TGACG-motif	cis-acting regulatory element involved in the MeJA-responsiveness	TGACG	2784	5	-
A08-LOC107460486	A08:7538014-7541014	LOC107460486	Adu	TCT-motif	part of a light responsive element	TCTTAC	2875	6	-
A08-LOC107460486	A08:7538014-7541014	LOC107460486	Adu	ABRE	cis-acting element involved in the abscisic acid responsiveness	CACGTG	2996	6	-
A08-LOC107460486	A08:7538014-7541014	LOC107460486	Adu	G-box	cis-acting regulatory element involved in light responsiveness	CACGTG	2996	6	-
A08-LOC107460486	A08:7538014-7541014	LOC107460486	Adu	G-Box	cis-acting regulatory element involved in light responsiveness	CACGTG	2996	6	-
A08-LOC107460486	A08:7538014-7541014	LOC107460486	Adu	ABRE	cis-acting element involved in the abscisic acid responsiveness	ACGTG	2997	5	+
Chr05-LOC112800142	Arahy_05:2402171-2405171	LOC112800142	Ahy	TGACG-motif	cis-acting regulatory element involved in the MeJA-responsiveness	TGACG	62	5	+
Chr05-LOC112800142	Arahy_05:2402171-2405171	LOC112800142	Ahy	CGTCA-motif	cis-acting regulatory element involved in the MeJA-responsiveness	CGTCA	62	5	-
Chr05-LOC112800142	Arahy_05:2402171-2405171	LOC112800142	Ahy	LTR	cis-acting element involved in low-temperature responsiveness	CCGAAA	70	6	+
Chr05-LOC112800516	Arahy_05:7307217-7310217	LOC112800516	Ahy	ARE	cis-acting regulatory element essential for the anaerobic induction	AAACCA	159	6	-
Chr05-LOC112800516	Arahy_05:7307217-7310217	LOC112800516	Ahy	ARE	cis-acting regulatory element essential for the anaerobic induction	AAACCA	208	6	-
Chr05-LOC112800142	Arahy_05:2402171-2405171	LOC112800142	Ahy	G-box	cis-acting regulatory element involved in light responsiveness	CACGTC	261	6	+
Chr05-LOC112800142	Arahy_05:2402171-2405171	LOC112800142	Ahy	ABRE	cis-acting element involved in the abscisic acid responsiveness	ACGTG	261	5	-
Chr05-LOC112800142	Arahy_05:2402171-2405171	LOC112800142	Ahy	GC-motif	enhancer-like element involved in anoxic specific inducibility	CCCCCG	295	6	+
Chr05-LOC112800142	Arahy_05:2402171-2405171	LOC112800142	Ahy	AAAC-motif	light responsive element	CAATCAAAACCT	323	11	-
Chr05-LOC112800142	Arahy_05:2402171-2405171	LOC112800142	Ahy	TC-rich repeats	cis-acting element involved in defense and stress responsiveness	ATTCTCTAAC	357	9	+
Chr05-LOC112800516	Arahy_05:7307217-7310217	LOC112800516	Ahy	AE-box	part of a module for light response	AGAAACTT	539	8	-
Chr05-LOC112800142	Arahy_05:2402171-2405171	LOC112800142	Ahy	MBS	MYB binding site involved in drought-inducibility	CAACTG	594	6	-
Chr05-LOC112800142	Arahy_05:2402171-2405171	LOC112800142	Ahy	TGACG-motif	cis-acting regulatory element involved in the MeJA-responsiveness	TGACG	734	5	-
Chr05-LOC112800142	Arahy_05:2402171-2405171	LOC112800142	Ahy	CGTCA-motif	cis-acting regulatory element involved in the MeJA-responsiveness	CGTCA	734	5	+
Chr05-LOC112800516	Arahy_05:7307217-7310217	LOC112800516	Ahy	LAMP-element	part of a light responsive element	CTTTATCA	898	8	+
Chr05-LOC112800142	Arahy_05:2402171-2405171	LOC112800142	Ahy	ARE	cis-acting regulatory element essential for the anaerobic induction	AAACCA	992	6	+
Chr05-LOC112800142	Arahy_05:2402171-2405171	LOC112800142	Ahy	Box 4	part of a conserved DNA module involved in light responsiveness	ATTAAT	1087	6	+
Chr05-LOC112800516	Arahy_05:7307217-7310217	LOC112800516	Ahy	O2-site	cis-acting regulatory element involved in zein metabolism regulation	GATGACATGG	1487	9	-
Chr05-LOC112800142	Arahy_05:2402171-2405171	LOC112800142	Ahy	ABRE	cis-acting element involved in the abscisic acid responsiveness	CGTACGTGCA	1496	9	+
Chr05-LOC112800142	Arahy_05:2402171-2405171	LOC112800142	Ahy	G-box	cis-acting regulatory element involved in light responsiveness	TACGTG	1498	6	+
Chr05-LOC112800142	Arahy_05:2402171-2405171	LOC112800142	Ahy	ABRE	cis-acting element involved in the abscisic acid responsiveness	ACGTG	1499	5	+
Chr05-LOC112800516	Arahy_05:7307217-7310217	LOC112800516	Ahy	G-Box	cis-acting regulatory element involved in light responsiveness	CACGTT	1539	6	-
Chr05-LOC112800516	Arahy_05:7307217-7310217	LOC112800516	Ahy	ABRE	cis-acting element involved in the abscisic acid responsiveness	ACGTG	1540	5	+
Chr05-LOC112800516	Arahy_05:7307217-7310217	LOC112800516	Ahy	GATA-motif	part of a light responsive element	AAGATAAGATT	1690	10	+
Chr05-LOC112800142	Arahy_05:2402171-2405171	LOC112800142	Ahy	Box 4	part of a conserved DNA module involved in light responsiveness	ATTAAT	1697	6	-
Chr05-LOC112800516	Arahy_05:7307217-7310217	LOC112800516	Ahy	AE-box	part of a module for light response	AGAAACTT	1735	8	-
Chr05-LOC112800516	Arahy_05:7307217-7310217	LOC112800516	Ahy	I-box	part of a light responsive element	AAGATAAGGCT	1750	10	+
Chr05-LOC112800142	Arahy_05:2402171-2405171	LOC112800142	Ahy	chs-CMA2a	part of a light responsive element	TCACTTGA	1765	8	+
Chr05-LOC112800142	Arahy_05:2402171-2405171	LOC112800142	Ahy	ARE	cis-acting regulatory element essential for the anaerobic induction	AAACCA	1772	6	+
Chr05-LOC112800516	Arahy_05:7307217-7310217	LOC112800516	Ahy	CGTCA-motif	cis-acting regulatory element involved in the MeJA-responsiveness	CGTCA	2083	5	-
Chr05-LOC112800516	Arahy_05:7307217-7310217	LOC112800516	Ahy	TGACG-motif	cis-acting regulatory element involved in the MeJA-responsiveness	TGACG	2083	5	+
Chr05-LOC112800516	Arahy_05:7307217-7310217	LOC112800516	Ahy	Box 4	part of a conserved DNA module involved in light responsiveness	ATTAAT	2127	6	-
Chr05-LOC112800516	Arahy_05:7307217-7310217	LOC112800516	Ahy	GT1-motif	light responsive element	GGTTAA	2180	6	+
Chr05-LOC112800142	Arahy_05:2402171-2405171	LOC112800142	Ahy	ARE	cis-acting regulatory element essential for the anaerobic induction	AAACCA	2294	6	+
Chr05-LOC112800516	Arahy_05:7307217-7310217	LOC112800516	Ahy	AACA_motif	involved in endosperm-specific negative expression	TAACAAACTCCA	2305	11	+
Chr05-LOC112800142	Arahy_05:2402171-2405171	LOC112800142	Ahy	G-box	cis-acting regulatory element involved in light responsiveness	TACGTG	2354	6	-
Chr05-LOC112800142	Arahy_05:2402171-2405171	LOC112800142	Ahy	ABRE	cis-acting element involved in the abscisic acid responsiveness	ACGTG	2354	5	-
Chr05-LOC112800142	Arahy_05:2402171-2405171	LOC112800142	Ahy	Box 4	part of a conserved DNA module involved in light responsiveness	ATTAAT	2395	6	-
Chr05-LOC112800516	Arahy_05:7307217-7310217	LOC112800516	Ahy	chs-Unit 1 m1	part of a light responsive element	ACCTAACCCGC	2440	10	-
Chr05-LOC112800142	Arahy_05:2402171-2405171	LOC112800142	Ahy	Box 4	part of a conserved DNA module involved in light responsiveness	ATTAAT	2460	6	-
Chr05-LOC112800516	Arahy_05:7307217-7310217	LOC112800516	Ahy	TC-rich repeats	cis-acting element involved in defense and stress responsiveness	GTTTTCTTAC	2505	9	+
Chr05-LOC112800516	Arahy_05:7307217-7310217	LOC112800516	Ahy	TCT-motif	part of a light responsive element	TCTTAC	2509	6	+
Chr05-LOC112800142	Arahy_05:2402171-2405171	LOC112800142	Ahy	Box 4	part of a conserved DNA module involved in light responsiveness	ATTAAT	2657	6	-
Chr05-LOC112800142	Arahy_05:2402171-2405171	LOC112800142	Ahy	Box 4	part of a conserved DNA module involved in light responsiveness	ATTAAT	2700	6	-
Chr05-LOC112800142	Arahy_05:2402171-2405171	LOC112800142	Ahy	Box 4	part of a conserved DNA module involved in light responsiveness	ATTAAT	2728	6	-
Chr05-LOC112800516	Arahy_05:7307217-7310217	LOC112800516	Ahy	Box 4	part of a conserved DNA module involved in light responsiveness	ATTAAT	2837	6	-
Chr05-LOC112800516	Arahy_05:7307217-7310217	LOC112800516	Ahy	GT1-motif	light responsive element	GGTTAA	2845	6	+
Chr05-LOC112800142	Arahy_05:2402171-2405171	LOC112800142	Ahy	ABRE	cis-acting element involved in the abscisic acid responsiveness	CGCACGTGTC	2936	9	+
Chr05-LOC112800142	Arahy_05:2402171-2405171	LOC112800142	Ahy	G-Box	cis-acting regulatory element involved in light responsiveness	CACGTG	2938	6	-
Chr05-LOC112800142	Arahy_05:2402171-2405171	LOC112800142	Ahy	G-box	cis-acting regulatory element involved in light responsiveness	CACGTG	2938	6	-
Chr05-LOC112800142	Arahy_05:2402171-2405171	LOC112800142	Ahy	ABRE	cis-acting element involved in the abscisic acid responsiveness	CACGTG	2938	6	-
Chr05-LOC112800142	Arahy_05:2402171-2405171	LOC112800142	Ahy	ABRE	cis-acting element involved in the abscisic acid responsiveness	ACGTG	2939	5	+
Chr05-LOC112800142	Arahy_05:2402171-2405171	LOC112800142	Ahy	TGACG-motif	cis-acting regulatory element involved in the MeJA-responsiveness	TGACG	2978	5	+
Chr05-LOC112800142	Arahy_05:2402171-2405171	LOC112800142	Ahy	CGTCA-motif	cis-acting regulatory element involved in the MeJA-responsiveness	CGTCA	2978	5	-
Chr05-LOC112800142	Arahy_05:2402171-2405171	LOC112800142	Ahy	G-box	cis-acting regulatory element involved in light responsiveness	CACGTC	2979	6	-
Chr05-LOC112800142	Arahy_05:2402171-2405171	LOC112800142	Ahy	ABRE	cis-acting element involved in the abscisic acid responsiveness	ACGTG	2980	5	+
Chr19-LOC112775604	Arahy_19:39549445-39552445	LOC112775604	Ahy	GC-motif	enhancer-like element involved in anoxic specific inducibility	CCCCCG	1290	6	+
Chr19-LOC112775604	Arahy_19:39549445-39552445	LOC112775604	Ahy	TGACG-motif	cis-acting regulatory element involved in the MeJA-responsiveness	TGACG	1299	5	-
Chr19-LOC112775604	Arahy_19:39549445-39552445	LOC112775604	Ahy	CGTCA-motif	cis-acting regulatory element involved in the MeJA-responsiveness	CGTCA	1299	5	+
Chr19-LOC112775604	Arahy_19:39549445-39552445	LOC112775604	Ahy	G-box	cis-acting regulatory element involved in light responsiveness	CACGAC	1310	6	-
Chr19-LOC112775604	Arahy_19:39549445-39552445	LOC112775604	Ahy	TGACG-motif	cis-acting regulatory element involved in the MeJA-responsiveness	TGACG	1334	5	+
Chr19-LOC112775604	Arahy_19:39549445-39552445	LOC112775604	Ahy	CGTCA-motif	cis-acting regulatory element involved in the MeJA-responsiveness	CGTCA	1334	5	-
Chr17-LOC112764731	Arahy_17:121272755-121275755	LOC112764731	Ahy	TCCC-motif	part of a light responsive element	TCTCCCT	1394	7	-
Chr17-LOC112764731	Arahy_17:121272755-121275755	LOC112764731	Ahy	AE-box	part of a module for light response	AGAAACAA	1455	8	-
Chr19-LOC112775604	Arahy_19:39549445-39552445	LOC112775604	Ahy	TCT-motif	part of a light responsive element	TCTTAC	1499	6	+
Chr19-LOC112775604	Arahy_19:39549445-39552445	LOC112775604	Ahy	ARE	cis-acting regulatory element essential for the anaerobic induction	AAACCA	1534	6	-
Chr19-LOC112775604	Arahy_19:39549445-39552445	LOC112775604	Ahy	ARE	cis-acting regulatory element essential for the anaerobic induction	AAACCA	1545	6	-
Chr17-LOC112764731	Arahy_17:121272755-121275755	LOC112764731	Ahy	TCA-element	cis-acting element involved in salicylic acid responsiveness	CCATCTTTTT	1551	9	-
Chr19-LOC112775604	Arahy_19:39549445-39552445	LOC112775604	Ahy	GATA-motif	part of a light responsive element	GATAGGG	1554	7	-
Chr19-LOC112775604	Arahy_19:39549445-39552445	LOC112775604	Ahy	TCCC-motif	part of a light responsive element	TCTCCCT	1593	7	+
Chr17-LOC112764731	Arahy_17:121272755-121275755	LOC112764731	Ahy	GT1-motif	light responsive element	GGTTAA	1608	6	-
Chr17-LOC112764731	Arahy_17:121272755-121275755	LOC112764731	Ahy	MBSI	MYB binding site involved in flavonoid biosynthetic genes regulation	aaaAaaC(G/C)GTTA	1609	10.5	-
Chr17-LOC112764731	Arahy_17:121272755-121275755	LOC112764731	Ahy	TCA-element	cis-acting element involved in salicylic acid responsiveness	CCATCTTTTT	1612	9	+
Chr17-LOC112764731	Arahy_17:121272755-121275755	LOC112764731	Ahy	GATA-motif	part of a light responsive element	GATAGGA	1638	7	-
Chr19-LOC112775604	Arahy_19:39549445-39552445	LOC112775604	Ahy	ARE	cis-acting regulatory element essential for the anaerobic induction	AAACCA	1680	6	-
Chr19-LOC112775604	Arahy_19:39549445-39552445	LOC112775604	Ahy	ARE	cis-acting regulatory element essential for the anaerobic induction	AAACCA	1752	6	-
Chr19-LOC112775604	Arahy_19:39549445-39552445	LOC112775604	Ahy	TATC-box	cis-acting element involved in gibberellin-responsiveness	TATCCCA	1787	7	-
Chr19-LOC112775604	Arahy_19:39549445-39552445	LOC112775604	Ahy	ARE	cis-acting regulatory element essential for the anaerobic induction	AAACCA	1838	6	-
Chr17-LOC112764731	Arahy_17:121272755-121275755	LOC112764731	Ahy	Box 4	part of a conserved DNA module involved in light responsiveness	ATTAAT	1847	6	-
Chr19-LOC112775604	Arahy_19:39549445-39552445	LOC112775604	Ahy	ACA-motif	part of gapA in (gapA-CMA1) involved with light responsiveness	AATCACAACCATA	1871	12	-
Chr19-LOC112775604	Arahy_19:39549445-39552445	LOC112775604	Ahy	ACE	cis-acting element involved in light responsiveness	GACACGTATG	2007	9	+
Chr19-LOC112775604	Arahy_19:39549445-39552445	LOC112775604	Ahy	TGACG-motif	cis-acting regulatory element involved in the MeJA-responsiveness	TGACG	2071	5	+
Chr19-LOC112775604	Arahy_19:39549445-39552445	LOC112775604	Ahy	CGTCA-motif	cis-acting regulatory element involved in the MeJA-responsiveness	CGTCA	2071	5	-
Chr19-LOC112775604	Arahy_19:39549445-39552445	LOC112775604	Ahy	TGACG-motif	cis-acting regulatory element involved in the MeJA-responsiveness	TGACG	2111	5	+
Chr19-LOC112775604	Arahy_19:39549445-39552445	LOC112775604	Ahy	CGTCA-motif	cis-acting regulatory element involved in the MeJA-responsiveness	CGTCA	2111	5	-
Chr19-LOC112775604	Arahy_19:39549445-39552445	LOC112775604	Ahy	I-box	part of a light responsive element	cCATATCCAAT	2197	10	-
Chr19-LOC112775604	Arahy_19:39549445-39552445	LOC112775604	Ahy	ARE	cis-acting regulatory element essential for the anaerobic induction	AAACCA	2205	6	-
Chr17-LOC112764731	Arahy_17:121272755-121275755	LOC112764731	Ahy	ARE	cis-acting regulatory element essential for the anaerobic induction	AAACCA	2509	6	-
Chr19-LOC112775604	Arahy_19:39549445-39552445	LOC112775604	Ahy	TGA-element	auxin-responsive element	AACGAC	2564	6	-
Chr19-LOC112775604	Arahy_19:39549445-39552445	LOC112775604	Ahy	I-box	part of a light responsive element	gGATAAGGTG	2580	9	-
Chr19-LOC112775604	Arahy_19:39549445-39552445	LOC112775604	Ahy	LAMP-element	part of a light responsive element	CCTTATCCA	2582	9	+
Chr19-LOC112775604	Arahy_19:39549445-39552445	LOC112775604	Ahy	P-box	gibberellin-responsive element	CCTTTTG	2622	7	+
Chr19-LOC112775604	Arahy_19:39549445-39552445	LOC112775604	Ahy	circadian	cis-acting regulatory element involved in circadian control	CAAAGATATC	2688	9	-
Chr19-LOC112775604	Arahy_19:39549445-39552445	LOC112775604	Ahy	TGACG-motif	cis-acting regulatory element involved in the MeJA-responsiveness	TGACG	2814	5	+
Chr19-LOC112775604	Arahy_19:39549445-39552445	LOC112775604	Ahy	CGTCA-motif	cis-acting regulatory element involved in the MeJA-responsiveness	CGTCA	2814	5	-
Chr17-LOC112764731	Arahy_17:121272755-121275755	LOC112764731	Ahy	G-box	cis-acting regulatory element involved in light responsiveness	ACACGTGT	2942	8	-
Chr17-LOC112764731	Arahy_17:121272755-121275755	LOC112764731	Ahy	ABRE	cis-acting element involved in the abscisic acid responsiveness	CACGTG	2943	6	-
Chr17-LOC112764731	Arahy_17:121272755-121275755	LOC112764731	Ahy	G-box	cis-acting regulatory element involved in light responsiveness	CACGTG	2943	6	-
Chr17-LOC112764731	Arahy_17:121272755-121275755	LOC112764731	Ahy	G-Box	cis-acting regulatory element involved in light responsiveness	CACGTG	2943	6	-
Chr17-LOC112764731	Arahy_17:121272755-121275755	LOC112764731	Ahy	ABRE	cis-acting element involved in the abscisic acid responsiveness	ACGTG	2944	5	+
Chr19-LOC112775604	Arahy_19:39549445-39552445	LOC112775604	Ahy	AuxRR-core	cis-acting regulatory element involved in auxin responsiveness	GGTCCAT	2949	7	+
Chr17-LOC112764731	Arahy_17:121272755-121275755	LOC112764731	Ahy	TGA-element	auxin-responsive element	AACGAC	2957	6	+
Chr17-LOC112764731	Arahy_17:121272755-121275755	LOC112764731	Ahy	TCT-motif	part of a light responsive element	TCTTAC	2969	6	-
Chr20-LOC112786183	Arahy_20:115098695-115101695	LOC112786183	Ahy	TCT-motif	part of a light responsive element	TCTTAC	62	6	-
Chr20-LOC112786183	Arahy_20:115098695-115101695	LOC112786183	Ahy	GT1-motif	light responsive element	GGTTAA	68	6	+
Chr20-LOC112786183	Arahy_20:115098695-115101695	LOC112786183	Ahy	ATCT-motif	part of a conserved DNA module involved in light responsiveness	AATCTAATCC	80	9	-
Chr20-LOC112786183	Arahy_20:115098695-115101695	LOC112786183	Ahy	3-AF1 binding site	light responsive element	TAAGAGAGGAA	160	10	+
Chr20-LOC112786183	Arahy_20:115098695-115101695	LOC112786183	Ahy	Box 4	part of a conserved DNA module involved in light responsiveness	ATTAAT	307	6	+
Chr20-LOC112786183	Arahy_20:115098695-115101695	LOC112786183	Ahy	Box 4	part of a conserved DNA module involved in light responsiveness	ATTAAT	339	6	+
Chr20-LOC112786183	Arahy_20:115098695-115101695	LOC112786183	Ahy	Box 4	part of a conserved DNA module involved in light responsiveness	ATTAAT	472	6	+
Chr20-LOC112786183	Arahy_20:115098695-115101695	LOC112786183	Ahy	Box 4	part of a conserved DNA module involved in light responsiveness	ATTAAT	642	6	+
Chr20-LOC112786183	Arahy_20:115098695-115101695	LOC112786183	Ahy	Box 4	part of a conserved DNA module involved in light responsiveness	ATTAAT	707	6	+
Chr20-LOC112786183	Arahy_20:115098695-115101695	LOC112786183	Ahy	Box 4	part of a conserved DNA module involved in light responsiveness	ATTAAT	715	6	+
Chr20-LOC112786183	Arahy_20:115098695-115101695	LOC112786183	Ahy	Box 4	part of a conserved DNA module involved in light responsiveness	ATTAAT	816	6	+
Chr20-LOC112786183	Arahy_20:115098695-115101695	LOC112786183	Ahy	ARE	cis-acting regulatory element essential for the anaerobic induction	AAACCA	1113	6	+
Chr20-LOC112786183	Arahy_20:115098695-115101695	LOC112786183	Ahy	GCN4_motif	cis-regulatory element involved in endosperm expression	TGAGTCA	1515	7	+
Chr20-LOC112786183	Arahy_20:115098695-115101695	LOC112786183	Ahy	Box 4	part of a conserved DNA module involved in light responsiveness	ATTAAT	1661	6	-
Chr20-LOC112786183	Arahy_20:115098695-115101695	LOC112786183	Ahy	MBS	MYB binding site involved in drought-inducibility	CAACTG	1852	6	+
Chr20-LOC112786183	Arahy_20:115098695-115101695	LOC112786183	Ahy	LTR	cis-acting element involved in low-temperature responsiveness	CCGAAA	1864	6	+
Chr20-LOC112786183	Arahy_20:115098695-115101695	LOC112786183	Ahy	O2-site	cis-acting regulatory element involved in zein metabolism regulation	GATGATGTGG	2004	9	+
Chr20-LOC112786183	Arahy_20:115098695-115101695	LOC112786183	Ahy	G-Box	cis-acting regulatory element involved in light responsiveness	CACGTT	2026	6	+
Chr20-LOC112786183	Arahy_20:115098695-115101695	LOC112786183	Ahy	ABRE	cis-acting element involved in the abscisic acid responsiveness	ACGTG	2026	5	-
Chr20-LOC112786183	Arahy_20:115098695-115101695	LOC112786183	Ahy	Box 4	part of a conserved DNA module involved in light responsiveness	ATTAAT	2169	6	-
Chr20-LOC112786183	Arahy_20:115098695-115101695	LOC112786183	Ahy	TATC-box	cis-acting element involved in gibberellin-responsiveness	TATCCCA	2214	7	-
Chr20-LOC112786183	Arahy_20:115098695-115101695	LOC112786183	Ahy	GATA-motif	part of a light responsive element	AAGGATAAGG	2257	9	-
Chr20-LOC112786183	Arahy_20:115098695-115101695	LOC112786183	Ahy	G-box	cis-acting regulatory element involved in light responsiveness	CACGTC	2366	6	+
Chr20-LOC112786183	Arahy_20:115098695-115101695	LOC112786183	Ahy	ABRE	cis-acting element involved in the abscisic acid responsiveness	ACGTG	2366	5	-
Chr20-LOC112786183	Arahy_20:115098695-115101695	LOC112786183	Ahy	TGACG-motif	cis-acting regulatory element involved in the MeJA-responsiveness	TGACG	2368	5	-
Chr20-LOC112786183	Arahy_20:115098695-115101695	LOC112786183	Ahy	CGTCA-motif	cis-acting regulatory element involved in the MeJA-responsiveness	CGTCA	2368	5	+
Chr20-LOC112786183	Arahy_20:115098695-115101695	LOC112786183	Ahy	3-AF1 binding site	light responsive element	TAAGAGAGGAA	2417	10	-
Chr20-LOC112786183	Arahy_20:115098695-115101695	LOC112786183	Ahy	TCT-motif	part of a light responsive element	TCTTAC	2423	6	+
Chr20-LOC112786183	Arahy_20:115098695-115101695	LOC112786183	Ahy	TCT-motif	part of a light responsive element	TCTTAC	2531	6	-
Chr20-LOC112786183	Arahy_20:115098695-115101695	LOC112786183	Ahy	TCT-motif	part of a light responsive element	TCTTAC	2669	6	-
Chr20-LOC112786183	Arahy_20:115098695-115101695	LOC112786183	Ahy	O2-site	cis-acting regulatory element involved in zein metabolism regulation	GATGATGTGG	2742	9	-
Chr20-LOC112786183	Arahy_20:115098695-115101695	LOC112786183	Ahy	MBS	MYB binding site involved in drought-inducibility	CAACTG	2801	6	+
Chr20-LOC112786183	Arahy_20:115098695-115101695	LOC112786183	Ahy	P-box	gibberellin-responsive element	CCTTTTG	2848	7	-
B05-LOC107642414	B05:2086967-2089967	LOC107642414	Aip	TCCC-motif	part of a light responsive element	TCTCCCT	167	7	+
B05-LOC107642414	B05:2086967-2089967	LOC107642414	Aip	GATA-motif	part of a light responsive element	GATAGGA	255	7	-
B05-LOC107642414	B05:2086967-2089967	LOC107642414	Aip	TC-rich repeats	cis-acting element involved in defense and stress responsiveness	GTTTTCTTAC	426	9	+
B05-LOC107642720	B05:7078997-7081997	LOC107642720	Aip	O2-site	cis-acting regulatory element involved in zein metabolism regulation	GATGACATGG	455	9	-
B05-LOC107642720	B05:7078997-7081997	LOC107642720	Aip	G-Box	cis-acting regulatory element involved in light responsiveness	CACGTT	507	6	-
B05-LOC107642720	B05:7078997-7081997	LOC107642720	Aip	ABRE	cis-acting element involved in the abscisic acid responsiveness	ACGTG	508	5	+
B05-LOC107642414	B05:2086967-2089967	LOC107642414	Aip	MBSI	MYB binding site involved in flavonoid biosynthetic genes regulation	aaaAaaC(G/C)GTTA	527	10.5	+
B05-LOC107642720	B05:7078997-7081997	LOC107642720	Aip	GATA-motif	part of a light responsive element	AAGATAAGATT	661	10	+
B05-LOC107642720	B05:7078997-7081997	LOC107642720	Aip	I-box	part of a light responsive element	AAGATAAGGCT	721	10	+
B05-LOC107642414	B05:2086967-2089967	LOC107642414	Aip	Box 4	part of a conserved DNA module involved in light responsiveness	ATTAAT	825	6	+
B05-LOC107642414	B05:2086967-2089967	LOC107642414	Aip	TGACG-motif	cis-acting regulatory element involved in the MeJA-responsiveness	TGACG	949	5	-
B05-LOC107642414	B05:2086967-2089967	LOC107642414	Aip	CGTCA-motif	cis-acting regulatory element involved in the MeJA-responsiveness	CGTCA	949	5	+
B05-LOC107642414	B05:2086967-2089967	LOC107642414	Aip	TGA-element	auxin-responsive element	AACGAC	960	6	+
B05-LOC107642720	B05:7078997-7081997	LOC107642720	Aip	TGACG-motif	cis-acting regulatory element involved in the MeJA-responsiveness	TGACG	1053	5	+
B05-LOC107642720	B05:7078997-7081997	LOC107642720	Aip	CGTCA-motif	cis-acting regulatory element involved in the MeJA-responsiveness	CGTCA	1053	5	-
B05-LOC107642414	B05:2086967-2089967	LOC107642414	Aip	I-box	part of a light responsive element	AGATAAGG	1136	8	+
B05-LOC107642414	B05:2086967-2089967	LOC107642414	Aip	GATA-motif	part of a light responsive element	AAGATAAGATT	1205	10	+
B05-LOC107642414	B05:2086967-2089967	LOC107642414	Aip	I-box	part of a light responsive element	GATAAGGGT	1281	9	-
B05-LOC107642414	B05:2086967-2089967	LOC107642414	Aip	LAMP-element	part of a light responsive element	CCTTATCCA	1283	9	+
B05-LOC107642414	B05:2086967-2089967	LOC107642414	Aip	TCA-element	cis-acting element involved in salicylic acid responsiveness	CCATCTTTTT	1414	9	-
B05-LOC107642720	B05:7078997-7081997	LOC107642720	Aip	TC-rich repeats	cis-acting element involved in defense and stress responsiveness	GTTTTCTTAC	1472	9	+
B05-LOC107642720	B05:7078997-7081997	LOC107642720	Aip	TCT-motif	part of a light responsive element	TCTTAC	1476	6	+
B05-LOC107642414	B05:2086967-2089967	LOC107642414	Aip	GC-motif	enhancer-like element involved in anoxic specific inducibility	CCCCCG	1583	6	+
B05-LOC107642720	B05:7078997-7081997	LOC107642720	Aip	Box 4	part of a conserved DNA module involved in light responsiveness	ATTAAT	1655	6	-
B05-LOC107642720	B05:7078997-7081997	LOC107642720	Aip	Box 4	part of a conserved DNA module involved in light responsiveness	ATTAAT	1681	6	-
B05-LOC107642720	B05:7078997-7081997	LOC107642720	Aip	TGACG-motif	cis-acting regulatory element involved in the MeJA-responsiveness	TGACG	1714	5	-
B05-LOC107642720	B05:7078997-7081997	LOC107642720	Aip	CGTCA-motif	cis-acting regulatory element involved in the MeJA-responsiveness	CGTCA	1714	5	+
B05-LOC107642414	B05:2086967-2089967	LOC107642414	Aip	TGA-element	auxin-responsive element	AACGAC	1796	6	-
B05-LOC107642720	B05:7078997-7081997	LOC107642720	Aip	TCT-motif	part of a light responsive element	TCTTAC	1805	6	+
B05-LOC107642720	B05:7078997-7081997	LOC107642720	Aip	TGA-element	auxin-responsive element	AACGAC	1824	6	+
B05-LOC107642720	B05:7078997-7081997	LOC107642720	Aip	TCA-element	cis-acting element involved in salicylic acid responsiveness	CCATCTTTTT	1910	9	+
B05-LOC107642720	B05:7078997-7081997	LOC107642720	Aip	G-box	cis-acting regulatory element involved in light responsiveness	ACACGTGT	1964	8	-
B05-LOC107642720	B05:7078997-7081997	LOC107642720	Aip	G-Box	cis-acting regulatory element involved in light responsiveness	CACGTG	1965	6	-
B05-LOC107642720	B05:7078997-7081997	LOC107642720	Aip	G-box	cis-acting regulatory element involved in light responsiveness	CACGTG	1965	6	-
B05-LOC107642720	B05:7078997-7081997	LOC107642720	Aip	ABRE	cis-acting element involved in the abscisic acid responsiveness	CACGTG	1965	6	-
B05-LOC107642720	B05:7078997-7081997	LOC107642720	Aip	ABRE	cis-acting element involved in the abscisic acid responsiveness	ACGTG	1966	5	+
B05-LOC107642720	B05:7078997-7081997	LOC107642720	Aip	AuxRR-core	cis-acting regulatory element involved in auxin responsiveness	GGTCCAT	1992	7	-
B05-LOC107642414	B05:2086967-2089967	LOC107642414	Aip	circadian	cis-acting regulatory element involved in circadian control	CAAAGATATC	2044	9	+
B05-LOC107642720	B05:7078997-7081997	LOC107642720	Aip	CAT-box	cis-acting regulatory element related to meristem expression	GCCACT	2049	6	+
B05-LOC107642414	B05:2086967-2089967	LOC107642414	Aip	GC-motif	enhancer-like element involved in anoxic specific inducibility	CCCCCG	2071	6	+
B05-LOC107642720	B05:7078997-7081997	LOC107642720	Aip	G-box	cis-acting regulatory element involved in light responsiveness	CACGAC	2109	6	+
B05-LOC107642414	B05:2086967-2089967	LOC107642414	Aip	LTR	cis-acting element involved in low-temperature responsiveness	CCGAAA	2166	6	-
B05-LOC107642414	B05:2086967-2089967	LOC107642414	Aip	ARE	cis-acting regulatory element essential for the anaerobic induction	AAACCA	2274	6	+
B05-LOC107642414	B05:2086967-2089967	LOC107642414	Aip	TCA-element	cis-acting element involved in salicylic acid responsiveness	CCATCTTTTT	2281	9	-
B05-LOC107642414	B05:2086967-2089967	LOC107642414	Aip	GATA-motif	part of a light responsive element	GATAGGA	2452	7	-
B05-LOC107642720	B05:7078997-7081997	LOC107642720	Aip	TCCC-motif	part of a light responsive element	TCTCCCT	2463	7	-
B05-LOC107642720	B05:7078997-7081997	LOC107642720	Aip	TGACG-motif	cis-acting regulatory element involved in the MeJA-responsiveness	TGACG	2476	5	+
B05-LOC107642720	B05:7078997-7081997	LOC107642720	Aip	CGTCA-motif	cis-acting regulatory element involved in the MeJA-responsiveness	CGTCA	2476	5	-
B05-LOC107642414	B05:2086967-2089967	LOC107642414	Aip	Box 4	part of a conserved DNA module involved in light responsiveness	ATTAAT	2497	6	-
B05-LOC107642414	B05:2086967-2089967	LOC107642414	Aip	G-box	cis-acting regulatory element involved in light responsiveness	TACGTG	2598	6	-
B05-LOC107642414	B05:2086967-2089967	LOC107642414	Aip	ABRE	cis-acting element involved in the abscisic acid responsiveness	ACGTG	2598	5	-
B05-LOC107642414	B05:2086967-2089967	LOC107642414	Aip	GT1-motif	light responsive element	GGTTAA	2661	6	-
B05-LOC107642414	B05:2086967-2089967	LOC107642414	Aip	Box 4	part of a conserved DNA module involved in light responsiveness	ATTAAT	2734	6	-
B05-LOC107642720	B05:7078997-7081997	LOC107642720	Aip	TGACG-motif	cis-acting regulatory element involved in the MeJA-responsiveness	TGACG	2750	5	+
B05-LOC107642720	B05:7078997-7081997	LOC107642720	Aip	CGTCA-motif	cis-acting regulatory element involved in the MeJA-responsiveness	CGTCA	2750	5	-
B05-LOC107642720	B05:7078997-7081997	LOC107642720	Aip	Box 4	part of a conserved DNA module involved in light responsiveness	ATTAAT	2783	6	-
B05-LOC107642414	B05:2086967-2089967	LOC107642414	Aip	MBS	MYB binding site involved in drought-inducibility	CAACTG	2925	6	-
B05-LOC107642414	B05:2086967-2089967	LOC107642414	Aip	ABRE	cis-acting element involved in the abscisic acid responsiveness	CGCACGTGTC	2942	9	+
B05-LOC107642414	B05:2086967-2089967	LOC107642414	Aip	G-box	cis-acting regulatory element involved in light responsiveness	CACGTG	2944	6	-
B05-LOC107642414	B05:2086967-2089967	LOC107642414	Aip	G-Box	cis-acting regulatory element involved in light responsiveness	CACGTG	2944	6	-
B05-LOC107642414	B05:2086967-2089967	LOC107642414	Aip	ABRE	cis-acting element involved in the abscisic acid responsiveness	CACGTG	2944	6	-
B05-LOC107642414	B05:2086967-2089967	LOC107642414	Aip	ABRE	cis-acting element involved in the abscisic acid responsiveness	ACGTG	2945	5	+
B05-LOC107642414	B05:2086967-2089967	LOC107642414	Aip	TGACG-motif	cis-acting regulatory element involved in the MeJA-responsiveness	TGACG	2994	5	+
B05-LOC107642414	B05:2086967-2089967	LOC107642414	Aip	CGTCA-motif	cis-acting regulatory element involved in the MeJA-responsiveness	CGTCA	2994	5	-
B05-LOC107642414	B05:2086967-2089967	LOC107642414	Aip	G-box	cis-acting regulatory element involved in light responsiveness	CACGTC	2995	6	-
B05-LOC107642414	B05:2086967-2089967	LOC107642414	Aip	ABRE	cis-acting element involved in the abscisic acid responsiveness	ACGTG	2996	5	+
B06-LOC107605229	B06:127184579-127187579	LOC107605229	Aip	P-box	gibberellin-responsive element	CCTTTTG	17	7	-
B06-LOC107605607	B06:134779183-134782183	LOC107605607	Aip	TATC-box	cis-acting element involved in gibberellin-responsiveness	TATCCCA	18	7	-
B06-LOC107605607	B06:134779183-134782183	LOC107605607	Aip	Box 4	part of a conserved DNA module involved in light responsiveness	ATTAAT	67	6	+
B06-LOC107605607	B06:134779183-134782183	LOC107605607	Aip	Box 4	part of a conserved DNA module involved in light responsiveness	ATTAAT	99	6	+
B06-LOC107605229	B06:127184579-127187579	LOC107605229	Aip	ABRE	cis-acting element involved in the abscisic acid responsiveness	ACGTG	133	5	-
B06-LOC107605229	B06:127184579-127187579	LOC107605229	Aip	G-Box	cis-acting regulatory element involved in light responsiveness	CACGTT	133	6	+
B06-LOC107605607	B06:134779183-134782183	LOC107605607	Aip	ARE	cis-acting regulatory element essential for the anaerobic induction	AAACCA	263	6	-
B06-LOC107605607	B06:134779183-134782183	LOC107605607	Aip	CAT-box	cis-acting regulatory element related to meristem expression	GCCACT	325	6	-
B06-LOC107605607	B06:134779183-134782183	LOC107605607	Aip	TCT-motif	part of a light responsive element	TCTTAC	384	6	+
B06-LOC107605229	B06:127184579-127187579	LOC107605229	Aip	TGACG-motif	cis-acting regulatory element involved in the MeJA-responsiveness	TGACG	449	5	-
B06-LOC107605229	B06:127184579-127187579	LOC107605229	Aip	CGTCA-motif	cis-acting regulatory element involved in the MeJA-responsiveness	CGTCA	449	5	+
B06-LOC107605607	B06:134779183-134782183	LOC107605607	Aip	ARE	cis-acting regulatory element essential for the anaerobic induction	AAACCA	478	6	+
B06-LOC107605229	B06:127184579-127187579	LOC107605229	Aip	3-AF1 binding site	light responsive element	TAAGAGAGGAA	483	10	+
B06-LOC107605607	B06:134779183-134782183	LOC107605607	Aip	GT1-motif	light responsive element	GGTTAA	497	6	+
B06-LOC107605229	B06:127184579-127187579	LOC107605229	Aip	Box 4	part of a conserved DNA module involved in light responsiveness	ATTAAT	511	6	+
B06-LOC107605229	B06:127184579-127187579	LOC107605229	Aip	Box 4	part of a conserved DNA module involved in light responsiveness	ATTAAT	526	6	+
B06-LOC107605607	B06:134779183-134782183	LOC107605607	Aip	GT1-motif	light responsive element	GGTTAA	558	6	+
B06-LOC107605229	B06:127184579-127187579	LOC107605229	Aip	LAMP-element	part of a light responsive element	CTTTATCA	707	8	+
B06-LOC107605607	B06:134779183-134782183	LOC107605607	Aip	Box 4	part of a conserved DNA module involved in light responsiveness	ATTAAT	747	6	+
B06-LOC107605607	B06:134779183-134782183	LOC107605607	Aip	Box 4	part of a conserved DNA module involved in light responsiveness	ATTAAT	812	6	+
B06-LOC107605229	B06:127184579-127187579	LOC107605229	Aip	ARE	cis-acting regulatory element essential for the anaerobic induction	AAACCA	857	6	+
B06-LOC107605607	B06:134779183-134782183	LOC107605607	Aip	I-box	part of a light responsive element	gGATAAGGTG	898	9	+
B06-LOC107605607	B06:134779183-134782183	LOC107605607	Aip	I-box	part of a light responsive element	AGATAAGG	978	8	-
B06-LOC107605229	B06:127184579-127187579	LOC107605229	Aip	chs-CMA2a	part of a light responsive element	TCACTTGA	1027	8	-
B06-LOC107605229	B06:127184579-127187579	LOC107605229	Aip	TGACG-motif	cis-acting regulatory element involved in the MeJA-responsiveness	TGACG	1032	5	+
B06-LOC107605229	B06:127184579-127187579	LOC107605229	Aip	CGTCA-motif	cis-acting regulatory element involved in the MeJA-responsiveness	CGTCA	1032	5	-
B06-LOC107605607	B06:134779183-134782183	LOC107605607	Aip	MRE	MYB binding site involved in light responsiveness	AACCTAA	1048	7	-
B06-LOC107605607	B06:134779183-134782183	LOC107605607	Aip	ARE	cis-acting regulatory element essential for the anaerobic induction	AAACCA	1090	6	-
B06-LOC107605607	B06:134779183-134782183	LOC107605607	Aip	Box 4	part of a conserved DNA module involved in light responsiveness	ATTAAT	1149	6	+
B06-LOC107605607	B06:134779183-134782183	LOC107605607	Aip	Box 4	part of a conserved DNA module involved in light responsiveness	ATTAAT	1237	6	+
B06-LOC107605229	B06:127184579-127187579	LOC107605229	Aip	TCA-element	cis-acting element involved in salicylic acid responsiveness	CCATCTTTTT	1243	9	-
B06-LOC107605607	B06:134779183-134782183	LOC107605607	Aip	Box 4	part of a conserved DNA module involved in light responsiveness	ATTAAT	1308	6	+
B06-LOC107605607	B06:134779183-134782183	LOC107605607	Aip	Box 4	part of a conserved DNA module involved in light responsiveness	ATTAAT	1324	6	+
B06-LOC107605607	B06:134779183-134782183	LOC107605607	Aip	Box 4	part of a conserved DNA module involved in light responsiveness	ATTAAT	1328	6	+
B06-LOC107605607	B06:134779183-134782183	LOC107605607	Aip	Box 4	part of a conserved DNA module involved in light responsiveness	ATTAAT	1389	6	+
B06-LOC107605229	B06:127184579-127187579	LOC107605229	Aip	GARE-motif	gibberellin-responsive element	TCTGTTG	1480	7	-
B06-LOC107605607	B06:134779183-134782183	LOC107605607	Aip	ATC-motif	part of a conserved DNA module involved in light responsiveness	AGTAATCT	1614	8	-
B06-LOC107605229	B06:127184579-127187579	LOC107605229	Aip	TCT-motif	part of a light responsive element	TCTTAC	1653	6	-
B06-LOC107605229	B06:127184579-127187579	LOC107605229	Aip	I-box	part of a light responsive element	cCATATCCAAT	1677	10	+
B06-LOC107605607	B06:134779183-134782183	LOC107605607	Aip	P-box	gibberellin-responsive element	CCTTTTG	1833	7	+
B06-LOC107605229	B06:127184579-127187579	LOC107605229	Aip	TCT-motif	part of a light responsive element	TCTTAC	2006	6	-
B06-LOC107605607	B06:134779183-134782183	LOC107605607	Aip	GCN4_motif	cis-regulatory element involved in endosperm expression	TGAGTCA	2046	7	+
B06-LOC107605607	B06:134779183-134782183	LOC107605607	Aip	P-box	gibberellin-responsive element	CCTTTTG	2051	7	-
B06-LOC107605229	B06:127184579-127187579	LOC107605229	Aip	GT1-motif	light responsive element	GTGTGTGAA	2082	9	-
B06-LOC107605229	B06:127184579-127187579	LOC107605229	Aip	circadian	cis-acting regulatory element involved in circadian control	CAAAGATATC	2137	9	+
B06-LOC107605229	B06:127184579-127187579	LOC107605229	Aip	Box 4	part of a conserved DNA module involved in light responsiveness	ATTAAT	2159	6	-
B06-LOC107605607	B06:134779183-134782183	LOC107605607	Aip	Box 4	part of a conserved DNA module involved in light responsiveness	ATTAAT	2190	6	-
B06-LOC107605607	B06:134779183-134782183	LOC107605607	Aip	MBS	MYB binding site involved in drought-inducibility	CAACTG	2379	6	+
B06-LOC107605229	B06:127184579-127187579	LOC107605229	Aip	TGACG-motif	cis-acting regulatory element involved in the MeJA-responsiveness	TGACG	2431	5	+
B06-LOC107605229	B06:127184579-127187579	LOC107605229	Aip	CGTCA-motif	cis-acting regulatory element involved in the MeJA-responsiveness	CGTCA	2431	5	-
B06-LOC107605229	B06:127184579-127187579	LOC107605229	Aip	TGACG-motif	cis-acting regulatory element involved in the MeJA-responsiveness	TGACG	2495	5	+
B06-LOC107605229	B06:127184579-127187579	LOC107605229	Aip	TGA-box	part of an auxin-responsive element	TGACGTAA	2495	8	+
B06-LOC107605229	B06:127184579-127187579	LOC107605229	Aip	CGTCA-motif	cis-acting regulatory element involved in the MeJA-responsiveness	CGTCA	2495	5	-
B06-LOC107605607	B06:134779183-134782183	LOC107605607	Aip	O2-site	cis-acting regulatory element involved in zein metabolism regulation	GATGA(C/T)(A/G)TG(A/G)	2530	8	+
B06-LOC107605607	B06:134779183-134782183	LOC107605607	Aip	CGTCA-motif	cis-acting regulatory element involved in the MeJA-responsiveness	CGTCA	2532	5	-
B06-LOC107605607	B06:134779183-134782183	LOC107605607	Aip	TGACG-motif	cis-acting regulatory element involved in the MeJA-responsiveness	TGACG	2532	5	+
B06-LOC107605607	B06:134779183-134782183	LOC107605607	Aip	G-box	cis-acting regulatory element involved in light responsiveness	CACGTC	2533	6	-
B06-LOC107605607	B06:134779183-134782183	LOC107605607	Aip	ABRE	cis-acting element involved in the abscisic acid responsiveness	ACGTG	2534	5	+
B06-LOC107605607	B06:134779183-134782183	LOC107605607	Aip	CGTCA-motif	cis-acting regulatory element involved in the MeJA-responsiveness	CGTCA	2541	5	+
B06-LOC107605607	B06:134779183-134782183	LOC107605607	Aip	TGACG-motif	cis-acting regulatory element involved in the MeJA-responsiveness	TGACG	2541	5	-
B06-LOC107605607	B06:134779183-134782183	LOC107605607	Aip	ABRE	cis-acting element involved in the abscisic acid responsiveness	ACGTG	2552	5	-
B06-LOC107605607	B06:134779183-134782183	LOC107605607	Aip	G-Box	cis-acting regulatory element involved in light responsiveness	CACGTT	2552	6	+
B06-LOC107605229	B06:127184579-127187579	LOC107605229	Aip	TGACG-motif	cis-acting regulatory element involved in the MeJA-responsiveness	TGACG	2555	5	+
B06-LOC107605229	B06:127184579-127187579	LOC107605229	Aip	TGA-box	part of an auxin-responsive element	TGACGTAA	2555	8	+
B06-LOC107605229	B06:127184579-127187579	LOC107605229	Aip	CGTCA-motif	cis-acting regulatory element involved in the MeJA-responsiveness	CGTCA	2555	5	-
B06-LOC107605229	B06:127184579-127187579	LOC107605229	Aip	GATA-motif	part of a light responsive element	AAGGATAAGG	2579	9	+
B06-LOC107605607	B06:134779183-134782183	LOC107605607	Aip	CAT-box	cis-acting regulatory element related to meristem expression	GCCACT	2585	6	+
B06-LOC107605607	B06:134779183-134782183	LOC107605607	Aip	Box 4	part of a conserved DNA module involved in light responsiveness	ATTAAT	2695	6	-
B06-LOC107605607	B06:134779183-134782183	LOC107605607	Aip	GATA-motif	part of a light responsive element	AAGGATAAGG	2784	9	-
B06-LOC107605607	B06:134779183-134782183	LOC107605607	Aip	ABRE	cis-acting element involved in the abscisic acid responsiveness	ACGTG	2893	5	-
B06-LOC107605607	B06:134779183-134782183	LOC107605607	Aip	G-box	cis-acting regulatory element involved in light responsiveness	CACGTC	2893	6	+
B06-LOC107605607	B06:134779183-134782183	LOC107605607	Aip	CGTCA-motif	cis-acting regulatory element involved in the MeJA-responsiveness	CGTCA	2895	5	+
B06-LOC107605607	B06:134779183-134782183	LOC107605607	Aip	TGACG-motif	cis-acting regulatory element involved in the MeJA-responsiveness	TGACG	2895	5	-
B06-LOC107605229	B06:127184579-127187579	LOC107605229	Aip	ARE	cis-acting regulatory element essential for the anaerobic induction	AAACCA	2937	6	-
B06-LOC107605607	B06:134779183-134782183	LOC107605607	Aip	3-AF1 binding site	light responsive element	TAAGAGAGGAA	2944	10	-
B06-LOC107605607	B06:134779183-134782183	LOC107605607	Aip	TCT-motif	part of a light responsive element	TCTTAC	2950	6	+
B06-LOC107605229	B06:127184579-127187579	LOC107605229	Aip	Box 4	part of a conserved DNA module involved in light responsiveness	ATTAAT	2972	6	-
B09-LOC107617483	B09:38077523-38080523	LOC107617483	Aip	GC-motif	enhancer-like element involved in anoxic specific inducibility	CCCCCG	132	6	+
B09-LOC107617483	B09:38077523-38080523	LOC107617483	Aip	CGTCA-motif	cis-acting regulatory element involved in the MeJA-responsiveness	CGTCA	141	5	+
B09-LOC107617483	B09:38077523-38080523	LOC107617483	Aip	TGACG-motif	cis-acting regulatory element involved in the MeJA-responsiveness	TGACG	141	5	-
B09-LOC107617483	B09:38077523-38080523	LOC107617483	Aip	G-box	cis-acting regulatory element involved in light responsiveness	CACGAC	152	6	-
B09-LOC107617483	B09:38077523-38080523	LOC107617483	Aip	CGTCA-motif	cis-acting regulatory element involved in the MeJA-responsiveness	CGTCA	176	5	-
B09-LOC107617483	B09:38077523-38080523	LOC107617483	Aip	TGACG-motif	cis-acting regulatory element involved in the MeJA-responsiveness	TGACG	176	5	+
B09-LOC107617483	B09:38077523-38080523	LOC107617483	Aip	AuxRR-core	cis-acting regulatory element involved in auxin responsiveness	GGTCCAT	267	7	+
B09-LOC107617483	B09:38077523-38080523	LOC107617483	Aip	CGTCA-motif	cis-acting regulatory element involved in the MeJA-responsiveness	CGTCA	377	5	-
B09-LOC107617483	B09:38077523-38080523	LOC107617483	Aip	TGACG-motif	cis-acting regulatory element involved in the MeJA-responsiveness	TGACG	377	5	+
B09-LOC107617483	B09:38077523-38080523	LOC107617483	Aip	MBS	MYB binding site involved in drought-inducibility	CAACTG	522	6	-
B07-LOC107605878	B07:113288640-113291640	LOC107605878	Aip	Box 4	part of a conserved DNA module involved in light responsiveness	ATTAAT	559	6	+
B07-LOC107605878	B07:113288640-113291640	LOC107605878	Aip	GATA-motif	part of a light responsive element	GATAGGA	566	7	-
B07-LOC107605878	B07:113288640-113291640	LOC107605878	Aip	Box 4	part of a conserved DNA module involved in light responsiveness	ATTAAT	690	6	+
B07-LOC107605878	B07:113288640-113291640	LOC107605878	Aip	Box 4	part of a conserved DNA module involved in light responsiveness	ATTAAT	717	6	+
B09-LOC107617483	B09:38077523-38080523	LOC107617483	Aip	TGA-element	auxin-responsive element	AACGAC	776	6	-
B09-LOC107617483	B09:38077523-38080523	LOC107617483	Aip	MBS	MYB binding site involved in drought-inducibility	CAACTG	855	6	+
B07-LOC107605878	B07:113288640-113291640	LOC107605878	Aip	ARE	cis-acting regulatory element essential for the anaerobic induction	AAACCA	899	6	-
B09-LOC107617483	B09:38077523-38080523	LOC107617483	Aip	LTR	cis-acting element involved in low-temperature responsiveness	CCGAAA	913	6	-
B07-LOC107605878	B07:113288640-113291640	LOC107605878	Aip	ATCT-motif	part of a conserved DNA module involved in light responsiveness	AATCTAATCC	917	9	-
B07-LOC107605878	B07:113288640-113291640	LOC107605878	Aip	Box 4	part of a conserved DNA module involved in light responsiveness	ATTAAT	924	6	+
B07-LOC107605878	B07:113288640-113291640	LOC107605878	Aip	MBS	MYB binding site involved in drought-inducibility	CAACTG	951	6	-
B07-LOC107605878	B07:113288640-113291640	LOC107605878	Aip	ATCT-motif	part of a conserved DNA module involved in light responsiveness	AATCTAATCC	956	9	-
B09-LOC107617483	B09:38077523-38080523	LOC107617483	Aip	CGTCA-motif	cis-acting regulatory element involved in the MeJA-responsiveness	CGTCA	1060	5	+
B09-LOC107617483	B09:38077523-38080523	LOC107617483	Aip	TGACG-motif	cis-acting regulatory element involved in the MeJA-responsiveness	TGACG	1060	5	-
B07-LOC107605878	B07:113288640-113291640	LOC107605878	Aip	TCCC-motif	part of a light responsive element	TCTCCCT	1090	7	+
B07-LOC107605878	B07:113288640-113291640	LOC107605878	Aip	GA-motif	part of a light responsive element	ATAGATAA	1143	8	-
B07-LOC107605878	B07:113288640-113291640	LOC107605878	Aip	Box 4	part of a conserved DNA module involved in light responsiveness	ATTAAT	1152	6	+
B09-LOC107617483	B09:38077523-38080523	LOC107617483	Aip	TGA-element	auxin-responsive element	AACGAC	1179	6	-
B09-LOC107617483	B09:38077523-38080523	LOC107617483	Aip	G-box	cis-acting regulatory element involved in light responsiveness	TACGTG	1205	6	+
B09-LOC107617483	B09:38077523-38080523	LOC107617483	Aip	ABRE	cis-acting element involved in the abscisic acid responsiveness	ACGTG	1206	5	+
B09-LOC107617483	B09:38077523-38080523	LOC107617483	Aip	ABRE	cis-acting element involved in the abscisic acid responsiveness	ACGTG	1218	5	-
B09-LOC107617483	B09:38077523-38080523	LOC107617483	Aip	G-Box	cis-acting regulatory element involved in light responsiveness	CACGTT	1218	6	+
B09-LOC107617483	B09:38077523-38080523	LOC107617483	Aip	CGTCA-motif	cis-acting regulatory element involved in the MeJA-responsiveness	CGTCA	1225	5	-
B09-LOC107617483	B09:38077523-38080523	LOC107617483	Aip	TGACG-motif	cis-acting regulatory element involved in the MeJA-responsiveness	TGACG	1225	5	+
B07-LOC107605878	B07:113288640-113291640	LOC107605878	Aip	Box 4	part of a conserved DNA module involved in light responsiveness	ATTAAT	1280	6	+
B09-LOC107617483	B09:38077523-38080523	LOC107617483	Aip	G-box	cis-acting regulatory element involved in light responsiveness	CACGAC	1285	6	-
B09-LOC107617483	B09:38077523-38080523	LOC107617483	Aip	TGA-element	auxin-responsive element	AACGAC	1293	6	-
B09-LOC107617483	B09:38077523-38080523	LOC107617483	Aip	Sp1	light responsive element	GGGCGG	1319	6	+
B09-LOC107617483	B09:38077523-38080523	LOC107617483	Aip	TCT-motif	part of a light responsive element	TCTTAC	1485	6	-
B07-LOC107605878	B07:113288640-113291640	LOC107605878	Aip	G-box	cis-acting regulatory element involved in light responsiveness	CACGAC	1513	6	-
B07-LOC107605878	B07:113288640-113291640	LOC107605878	Aip	ARE	cis-acting regulatory element essential for the anaerobic induction	AAACCA	1523	6	-
B07-LOC107605878	B07:113288640-113291640	LOC107605878	Aip	GT1-motif	light responsive element	GGTTAA	1535	6	+
B09-LOC107617483	B09:38077523-38080523	LOC107617483	Aip	MBS	MYB binding site involved in drought-inducibility	CAACTG	1538	6	-
B09-LOC107617483	B09:38077523-38080523	LOC107617483	Aip	TC-rich repeats	cis-acting element involved in defense and stress responsiveness	GTTTTCTTAC	1561	9	-
B09-LOC107617483	B09:38077523-38080523	LOC107617483	Aip	TGA-element	auxin-responsive element	AACGAC	1626	6	-
B09-LOC107617483	B09:38077523-38080523	LOC107617483	Aip	MRE	MYB binding site involved in light responsiveness	AACCTAA	1660	7	-
B07-LOC107605878	B07:113288640-113291640	LOC107605878	Aip	TCCC-motif	part of a light responsive element	TCTCCCT	1771	7	-
B09-LOC107617483	B09:38077523-38080523	LOC107617483	Aip	TGA-element	auxin-responsive element	AACGAC	1808	6	-
B07-LOC107605878	B07:113288640-113291640	LOC107605878	Aip	AE-box	part of a module for light response	AGAAACAA	1832	8	-
B09-LOC107617483	B09:38077523-38080523	LOC107617483	Aip	TCCC-motif	part of a light responsive element	TCTCCCT	1918	7	+
B09-LOC107617483	B09:38077523-38080523	LOC107617483	Aip	AE-box	part of a module for light response	AGAAACAA	1924	8	-
B07-LOC107605878	B07:113288640-113291640	LOC107605878	Aip	TCA-element	cis-acting element involved in salicylic acid responsiveness	CCATCTTTTT	1928	9	-
B09-LOC107617483	B09:38077523-38080523	LOC107617483	Aip	GC-motif	enhancer-like element involved in anoxic specific inducibility	CCCCCG	1980	6	-
B07-LOC107605878	B07:113288640-113291640	LOC107605878	Aip	GT1-motif	light responsive element	GGTTAA	1985	6	-
B07-LOC107605878	B07:113288640-113291640	LOC107605878	Aip	MBSI	MYB binding site involved in flavonoid biosynthetic genes regulation	aaaAaaC(G/C)GTTA	1986	10.5	-
B07-LOC107605878	B07:113288640-113291640	LOC107605878	Aip	TCA-element	cis-acting element involved in salicylic acid responsiveness	CCATCTTTTT	1989	9	+
B09-LOC107617483	B09:38077523-38080523	LOC107617483	Aip	MBS	MYB binding site involved in drought-inducibility	CAACTG	2002	6	+
B07-LOC107605878	B07:113288640-113291640	LOC107605878	Aip	GATA-motif	part of a light responsive element	GATAGGA	2015	7	-
B07-LOC107605878	B07:113288640-113291640	LOC107605878	Aip	Box 4	part of a conserved DNA module involved in light responsiveness	ATTAAT	2224	6	-
B09-LOC107617483	B09:38077523-38080523	LOC107617483	Aip	TGA-element	auxin-responsive element	AACGAC	2291	6	+
B09-LOC107617483	B09:38077523-38080523	LOC107617483	Aip	LTR	cis-acting element involved in low-temperature responsiveness	CCGAAA	2307	6	+
B09-LOC107617483	B09:38077523-38080523	LOC107617483	Aip	MBS	MYB binding site involved in drought-inducibility	CAACTG	2346	6	-
B09-LOC107617483	B09:38077523-38080523	LOC107617483	Aip	TGA-element	auxin-responsive element	AACGAC	2493	6	-
B09-LOC107617483	B09:38077523-38080523	LOC107617483	Aip	G-Box	cis-acting regulatory element involved in light responsiveness	TCCACATGGCA	2522	10	-
B07-LOC107605878	B07:113288640-113291640	LOC107605878	Aip	ARE	cis-acting regulatory element essential for the anaerobic induction	AAACCA	2576	6	-
B09-LOC107617483	B09:38077523-38080523	LOC107617483	Aip	GC-motif	enhancer-like element involved in anoxic specific inducibility	CCCCCG	2643	6	+
B09-LOC107617483	B09:38077523-38080523	LOC107617483	Aip	G-box	cis-acting regulatory element involved in light responsiveness	TACGTG	2687	6	-
B09-LOC107617483	B09:38077523-38080523	LOC107617483	Aip	ABRE	cis-acting element involved in the abscisic acid responsiveness	ACGTG	2687	5	-
AtACBP4	3:1558671-1561671	AtACBP4	At	TC-rich repeats	cis-acting element involved in defense and stress responsiveness	ATTCTCTAAC	7	9	+
AtACBP4	3:1558671-1561671	AtACBP4	At	TGA-element	auxin-responsive element	AACGAC	14	6	+
AtACBP3	4:12568754-12571754	AtACBP3	At	TCT-motif	part of a light responsive element	TCTTAC	29	6	-
AtACBP6	1:11412233-11415233	AtACBP6	At	G-box	cis-acting regulatory element involved in light responsiveness	TACGTG	46	6	+
AtACBP6	1:11412233-11415233	AtACBP6	At	ABRE	cis-acting element involved in the abscisic acid responsiveness	ACGTG	47	5	+
AtACBP6	1:11412233-11415233	AtACBP6	At	MBS	MYB binding site involved in drought-inducibility	CAACTG	97	6	+
AtACBP1	5:21707170-21710170	AtACBP1	At	G-Box	cis-acting regulatory element involved in light responsiveness	CACGTT	116	6	-
AtACBP1	5:21707170-21710170	AtACBP1	At	ABRE	cis-acting element involved in the abscisic acid responsiveness	ACGTG	117	5	+
AtACBP5	5:9772997-9775997	AtACBP5	At	TC-rich repeats	cis-acting element involved in defense and stress responsiveness	GTTTTCTTAC	149	9	+
AtACBP5	5:9772997-9775997	AtACBP5	At	MBS	MYB binding site involved in drought-inducibility	CAACTG	161	6	+
AtACBP3	4:12568754-12571754	AtACBP3	At	TGACG-motif	cis-acting regulatory element involved in the MeJA-responsiveness	TGACG	171	5	-
AtACBP3	4:12568754-12571754	AtACBP3	At	CGTCA-motif	cis-acting regulatory element involved in the MeJA-responsiveness	CGTCA	171	5	+
AtACBP6	1:11412233-11415233	AtACBP6	At	Box 4	part of a conserved DNA module involved in light responsiveness	ATTAAT	177	6	+
AtACBP1	5:21707170-21710170	AtACBP1	At	CGTCA-motif	cis-acting regulatory element involved in the MeJA-responsiveness	CGTCA	186	5	-
AtACBP1	5:21707170-21710170	AtACBP1	At	TGACG-motif	cis-acting regulatory element involved in the MeJA-responsiveness	TGACG	186	5	+
AtACBP6	1:11412233-11415233	AtACBP6	At	ARE	cis-acting regulatory element essential for the anaerobic induction	AAACCA	200	6	+
AtACBP4	3:1558671-1561671	AtACBP4	At	GA-motif	part of a light responsive element	ATAGATAA	206	8	+
AtACBP6	1:11412233-11415233	AtACBP6	At	P-box	gibberellin-responsive element	CCTTTTG	215	7	+
AtACBP4	3:1558671-1561671	AtACBP4	At	ARE	cis-acting regulatory element essential for the anaerobic induction	AAACCA	217	6	+
AtACBP2	4:13844549-13847549	AtACBP2	At	TC-rich repeats	cis-acting element involved in defense and stress responsiveness	ATTCTCTAAC	227	9	-
AtACBP1	5:21707170-21710170	AtACBP1	At	CGTCA-motif	cis-acting regulatory element involved in the MeJA-responsiveness	CGTCA	257	5	+
AtACBP1	5:21707170-21710170	AtACBP1	At	TGACG-motif	cis-acting regulatory element involved in the MeJA-responsiveness	TGACG	257	5	-
AtACBP1	5:21707170-21710170	AtACBP1	At	TCA-element	cis-acting element involved in salicylic acid responsiveness	TCAGAAGAGG	259	9	+
AtACBP1	5:21707170-21710170	AtACBP1	At	CAT-box	cis-acting regulatory element related to meristem expression	GCCACT	285	6	-
AtACBP6	1:11412233-11415233	AtACBP6	At	ABRE	cis-acting element involved in the abscisic acid responsiveness	TACGTGTC	307	8	-
AtACBP6	1:11412233-11415233	AtACBP6	At	Box II	part of a light responsive element	ACACGTAGA	308	9	+
AtACBP6	1:11412233-11415233	AtACBP6	At	ABRE	cis-acting element involved in the abscisic acid responsiveness	ACGTG	309	5	-
AtACBP6	1:11412233-11415233	AtACBP6	At	G-box	cis-acting regulatory element involved in light responsiveness	TACGTG	309	6	-
AtACBP5	5:9772997-9775997	AtACBP5	At	LTR	cis-acting element involved in low-temperature responsiveness	CCGAAA	312	6	-
AtACBP2	4:13844549-13847549	AtACBP2	At	GTGGC-motif	part of a light responsive element	GATTCTGTGGC	325	10	+
AtACBP1	5:21707170-21710170	AtACBP1	At	ARE	cis-acting regulatory element essential for the anaerobic induction	AAACCA	336	6	-
AtACBP6	1:11412233-11415233	AtACBP6	At	ARE	cis-acting regulatory element essential for the anaerobic induction	AAACCA	339	6	+
AtACBP6	1:11412233-11415233	AtACBP6	At	P-box	gibberellin-responsive element	CCTTTTG	343	7	-
AtACBP4	3:1558671-1561671	AtACBP4	At	ACE	cis-acting element involved in light responsiveness	CTAACGTATT	375	9	-
AtACBP2	4:13844549-13847549	AtACBP2	At	ARE	cis-acting regulatory element essential for the anaerobic induction	AAACCA	418	6	-
AtACBP1	5:21707170-21710170	AtACBP1	At	AAAC-motif	light responsive element	CAATCAAAACCT	418	11	+
AtACBP6	1:11412233-11415233	AtACBP6	At	ARE	cis-acting regulatory element essential for the anaerobic induction	AAACCA	430	6	+
AtACBP2	4:13844549-13847549	AtACBP2	At	GARE-motif	gibberellin-responsive element	TCTGTTG	460	7	+
AtACBP6	1:11412233-11415233	AtACBP6	At	GT1-motif	light responsive element	GGTTAA	480	6	+
AtACBP6	1:11412233-11415233	AtACBP6	At	MRE	MYB binding site involved in light responsiveness	AACCTAA	488	7	-
AtACBP3	4:12568754-12571754	AtACBP3	At	ARE	cis-acting regulatory element essential for the anaerobic induction	AAACCA	494	6	+
AtACBP5	5:9772997-9775997	AtACBP5	At	chs-CMA1a	part of a light responsive element	TTACTTAA	546	8	+
AtACBP2	4:13844549-13847549	AtACBP2	At	AuxRR-core	cis-acting regulatory element involved in auxin responsiveness	GGTCCAT	556	7	-
AtACBP1	5:21707170-21710170	AtACBP1	At	ARE	cis-acting regulatory element essential for the anaerobic induction	AAACCA	558	6	-
AtACBP4	3:1558671-1561671	AtACBP4	At	LTR	cis-acting element involved in low-temperature responsiveness	CCGAAA	604	6	+
AtACBP6	1:11412233-11415233	AtACBP6	At	GA-motif	part of a light responsive element	ATAGATAA	612	8	-
AtACBP3	4:12568754-12571754	AtACBP3	At	O2-site	cis-acting regulatory element involved in zein metabolism regulation	GATGACATGG	708	9	-
AtACBP5	5:9772997-9775997	AtACBP5	At	TCCC-motif	part of a light responsive element	TCTCCCT	712	7	+
AtACBP4	3:1558671-1561671	AtACBP4	At	CGTCA-motif	cis-acting regulatory element involved in the MeJA-responsiveness	CGTCA	715	5	+
AtACBP4	3:1558671-1561671	AtACBP4	At	TGACG-motif	cis-acting regulatory element involved in the MeJA-responsiveness	TGACG	715	5	-
AtACBP6	1:11412233-11415233	AtACBP6	At	TCT-motif	part of a light responsive element	TCTTAC	734	6	+
AtACBP3	4:12568754-12571754	AtACBP3	At	TGACG-motif	cis-acting regulatory element involved in the MeJA-responsiveness	TGACG	760	5	+
AtACBP3	4:12568754-12571754	AtACBP3	At	CGTCA-motif	cis-acting regulatory element involved in the MeJA-responsiveness	CGTCA	760	5	-
AtACBP5	5:9772997-9775997	AtACBP5	At	GT1-motif	light responsive element	GGTTAA	770	6	+
AtACBP6	1:11412233-11415233	AtACBP6	At	Sp1	light responsive element	GGGCGG	772	6	+
AtACBP5	5:9772997-9775997	AtACBP5	At	TATC-box	cis-acting element involved in gibberellin-responsiveness	TATCCCA	786	7	-
AtACBP3	4:12568754-12571754	AtACBP3	At	GT1-motif	light responsive element	GGTTAA	805	6	+
AtACBP2	4:13844549-13847549	AtACBP2	At	Box 4	part of a conserved DNA module involved in light responsiveness	ATTAAT	828	6	+
AtACBP3	4:12568754-12571754	AtACBP3	At	AE-box	part of a module for light response	AGAAACTT	848	8	+
AtACBP4	3:1558671-1561671	AtACBP4	At	ARE	cis-acting regulatory element essential for the anaerobic induction	AAACCA	860	6	-
AtACBP5	5:9772997-9775997	AtACBP5	At	Box 4	part of a conserved DNA module involved in light responsiveness	ATTAAT	883	6	+
AtACBP3	4:12568754-12571754	AtACBP3	At	AE-box	part of a module for light response	AGAAACAA	895	8	-
AtACBP3	4:12568754-12571754	AtACBP3	At	TGA-element	auxin-responsive element	AACGAC	909	6	+
AtACBP4	3:1558671-1561671	AtACBP4	At	AuxRR-core	cis-acting regulatory element involved in auxin responsiveness	GGTCCAT	912	7	-
AtACBP3	4:12568754-12571754	AtACBP3	At	CAG-motif	part of a light response element	GAAAGGCAGAC	928	10	+
AtACBP1	5:21707170-21710170	AtACBP1	At	GATA-motif	part of a light responsive element	AAGATAAGATT	942	10	-
AtACBP2	4:13844549-13847549	AtACBP2	At	TC-rich repeats	cis-acting element involved in defense and stress responsiveness	ATTCTCTAAC	951	9	+
AtACBP5	5:9772997-9775997	AtACBP5	At	G-Box	cis-acting regulatory element involved in light responsiveness	CACGTT	1024	6	-
AtACBP5	5:9772997-9775997	AtACBP5	At	ABRE	cis-acting element involved in the abscisic acid responsiveness	ACGTG	1025	5	+
AtACBP1	5:21707170-21710170	AtACBP1	At	ARE	cis-acting regulatory element essential for the anaerobic induction	AAACCA	1037	6	-
AtACBP4	3:1558671-1561671	AtACBP4	At	GCN4_motif	cis-regulatory element involved in endosperm expression	TGAGTCA	1043	7	-
AtACBP6	1:11412233-11415233	AtACBP6	At	P-box	gibberellin-responsive element	CCTTTTG	1049	7	+
AtACBP5	5:9772997-9775997	AtACBP5	At	TGA-element	auxin-responsive element	AACGAC	1052	6	-
AtACBP6	1:11412233-11415233	AtACBP6	At	CAT-box	cis-acting regulatory element related to meristem expression	GCCACT	1095	6	-
AtACBP3	4:12568754-12571754	AtACBP3	At	TCA-element	cis-acting element involved in salicylic acid responsiveness	CCATCTTTTT	1099	9	+
AtACBP5	5:9772997-9775997	AtACBP5	At	Box 4	part of a conserved DNA module involved in light responsiveness	ATTAAT	1158	6	+
AtACBP3	4:12568754-12571754	AtACBP3	At	ARE	cis-acting regulatory element essential for the anaerobic induction	AAACCA	1180	6	+
AtACBP6	1:11412233-11415233	AtACBP6	At	G-box	cis-acting regulatory element involved in light responsiveness	CACGAC	1191	6	+
AtACBP1	5:21707170-21710170	AtACBP1	At	CGTCA-motif	cis-acting regulatory element involved in the MeJA-responsiveness	CGTCA	1200	5	-
AtACBP1	5:21707170-21710170	AtACBP1	At	TGACG-motif	cis-acting regulatory element involved in the MeJA-responsiveness	TGACG	1200	5	+
AtACBP1	5:21707170-21710170	AtACBP1	At	TGA-element	auxin-responsive element	AACGAC	1204	6	-
AtACBP6	1:11412233-11415233	AtACBP6	At	LAMP-element	part of a light responsive element	CTTTATCA	1226	8	+
AtACBP4	3:1558671-1561671	AtACBP4	At	TCA-element	cis-acting element involved in salicylic acid responsiveness	CCATCTTTTT	1236	9	+
AtACBP3	4:12568754-12571754	AtACBP3	At	G-box	cis-acting regulatory element involved in light responsiveness	CACGTC	1250	6	-
AtACBP3	4:12568754-12571754	AtACBP3	At	ABRE	cis-acting element involved in the abscisic acid responsiveness	ACGTG	1251	5	+
AtACBP5	5:9772997-9775997	AtACBP5	At	AE-box	part of a module for light response	AGAAACAA	1252	8	-
AtACBP6	1:11412233-11415233	AtACBP6	At	3-AF1 binding site	light responsive element	TAAGAGAGGAA	1253	10	+
AtACBP3	4:12568754-12571754	AtACBP3	At	G-box	cis-acting regulatory element involved in light responsiveness	tcCACGTGTCACT	1277	12	-
AtACBP5	5:9772997-9775997	AtACBP5	At	G-box	cis-acting regulatory element involved in light responsiveness	CACGAC	1277	6	+
AtACBP3	4:12568754-12571754	AtACBP3	At	G-box	cis-acting regulatory element involved in light responsiveness	GCCACGTGGA	1280	9	+
AtACBP3	4:12568754-12571754	AtACBP3	At	ABRE	cis-acting element involved in the abscisic acid responsiveness	GACACGTGGC	1280	9	+
AtACBP3	4:12568754-12571754	AtACBP3	At	G-box	cis-acting regulatory element involved in light responsiveness	CACGTG	1282	6	+
AtACBP3	4:12568754-12571754	AtACBP3	At	G-Box	cis-acting regulatory element involved in light responsiveness	CACGTG	1282	6	+
AtACBP3	4:12568754-12571754	AtACBP3	At	ABRE	cis-acting element involved in the abscisic acid responsiveness	CACGTG	1282	6	+
AtACBP1	5:21707170-21710170	AtACBP1	At	TCT-motif	part of a light responsive element	TCTTAC	1282	6	+
AtACBP3	4:12568754-12571754	AtACBP3	At	ABRE	cis-acting element involved in the abscisic acid responsiveness	ACGTG	1283	5	+
AtACBP2	4:13844549-13847549	AtACBP2	At	O2-site	cis-acting regulatory element involved in zein metabolism regulation	GATGACATGG	1290	9	+
AtACBP2	4:13844549-13847549	AtACBP2	At	AE-box	part of a module for light response	AGAAACAA	1303	8	-
AtACBP1	5:21707170-21710170	AtACBP1	At	ARE	cis-acting regulatory element essential for the anaerobic induction	AAACCA	1345	6	+
AtACBP4	3:1558671-1561671	AtACBP4	At	TC-rich repeats	cis-acting element involved in defense and stress responsiveness	GTTTTCTTAC	1380	9	-
AtACBP6	1:11412233-11415233	AtACBP6	At	ATC-motif	part of a conserved DNA module involved in light responsiveness	AGTAATCT	1384	8	+
AtACBP3	4:12568754-12571754	AtACBP3	At	TCT-motif	part of a light responsive element	TCTTAC	1385	6	-
AtACBP4	3:1558671-1561671	AtACBP4	At	ARE	cis-acting regulatory element essential for the anaerobic induction	AAACCA	1392	6	+
AtACBP3	4:12568754-12571754	AtACBP3	At	MBSI	MYB binding site involved in flavonoid biosynthetic genes regulation	TTTTTACGGTTA	1421	11	-
AtACBP6	1:11412233-11415233	AtACBP6	At	ARE	cis-acting regulatory element essential for the anaerobic induction	AAACCA	1441	6	+
AtACBP1	5:21707170-21710170	AtACBP1	At	G-box	cis-acting regulatory element involved in light responsiveness	CACGAC	1472	6	-
AtACBP5	5:9772997-9775997	AtACBP5	At	TGACG-motif	cis-acting regulatory element involved in the MeJA-responsiveness	TGACG	1494	5	+
AtACBP5	5:9772997-9775997	AtACBP5	At	CGTCA-motif	cis-acting regulatory element involved in the MeJA-responsiveness	CGTCA	1494	5	-
AtACBP4	3:1558671-1561671	AtACBP4	At	HD-Zip 1	element involved in differentiation of the palisade mesophyll cells	CAAT(A/T)ATTG	1501	8	-
AtACBP4	3:1558671-1561671	AtACBP4	At	ARE	cis-acting regulatory element essential for the anaerobic induction	AAACCA	1512	6	+
AtACBP5	5:9772997-9775997	AtACBP5	At	GT1-motif	light responsive element	GGTTAA	1532	6	-
AtACBP4	3:1558671-1561671	AtACBP4	At	TCA-element	cis-acting element involved in salicylic acid responsiveness	TCAGAAGAGG	1533	10	-
AtACBP4	3:1558671-1561671	AtACBP4	At	TC-rich repeats	cis-acting element involved in defense and stress responsiveness	ATTCTCTAAC	1545	9	+
AtACBP1	5:21707170-21710170	AtACBP1	At	P-box	gibberellin-responsive element	CCTTTTG	1571	7	-
AtACBP6	1:11412233-11415233	AtACBP6	At	ARE	cis-acting regulatory element essential for the anaerobic induction	AAACCA	1578	6	-
AtACBP6	1:11412233-11415233	AtACBP6	At	ARE	cis-acting regulatory element essential for the anaerobic induction	AAACCA	1596	6	-
AtACBP5	5:9772997-9775997	AtACBP5	At	TCT-motif	part of a light responsive element	TCTTAC	1603	6	-
AtACBP4	3:1558671-1561671	AtACBP4	At	CGTCA-motif	cis-acting regulatory element involved in the MeJA-responsiveness	CGTCA	1609	5	+
AtACBP4	3:1558671-1561671	AtACBP4	At	TGACG-motif	cis-acting regulatory element involved in the MeJA-responsiveness	TGACG	1609	5	-
AtACBP4	3:1558671-1561671	AtACBP4	At	O2-site	cis-acting regulatory element involved in zein metabolism regulation	GATGACATGG	1655	9	+
AtACBP3	4:12568754-12571754	AtACBP3	At	TGA-element	auxin-responsive element	AACGAC	1662	6	-
AtACBP2	4:13844549-13847549	AtACBP2	At	LTR	cis-acting element involved in low-temperature responsiveness	CCGAAA	1667	6	+
AtACBP5	5:9772997-9775997	AtACBP5	At	ARE	cis-acting regulatory element essential for the anaerobic induction	AAACCA	1728	6	-
AtACBP4	3:1558671-1561671	AtACBP4	At	LTR	cis-acting element involved in low-temperature responsiveness	CCGAAA	1748	6	-
AtACBP6	1:11412233-11415233	AtACBP6	At	TCT-motif	part of a light responsive element	TCTTAC	1749	6	-
AtACBP3	4:12568754-12571754	AtACBP3	At	TC-rich repeats	cis-acting element involved in defense and stress responsiveness	ATTCTCTAAC	1749	9	-
AtACBP3	4:12568754-12571754	AtACBP3	At	MBS	MYB binding site involved in drought-inducibility	CAACTG	1777	6	-
AtACBP5	5:9772997-9775997	AtACBP5	At	TCT-motif	part of a light responsive element	TCTTAC	1791	6	+
AtACBP4	3:1558671-1561671	AtACBP4	At	TCA-element	cis-acting element involved in salicylic acid responsiveness	CCATCTTTTT	1797	9	+
AtACBP3	4:12568754-12571754	AtACBP3	At	TCT-motif	part of a light responsive element	TCTTAC	1812	6	-
AtACBP6	1:11412233-11415233	AtACBP6	At	GA-motif	part of a light responsive element	ATAGATAA	1828	8	+
AtACBP1	5:21707170-21710170	AtACBP1	At	CAT-box	cis-acting regulatory element related to meristem expression	GCCACT	1850	6	-
AtACBP2	4:13844549-13847549	AtACBP2	At	Sp1	light responsive element	GGGCGG	1859	6	-
AtACBP4	3:1558671-1561671	AtACBP4	At	MBS	MYB binding site involved in drought-inducibility	CAACTG	1873	6	+
AtACBP4	3:1558671-1561671	AtACBP4	At	TCA-element	cis-acting element involved in salicylic acid responsiveness	TCAGAAGAGG	1887	9	+
AtACBP5	5:9772997-9775997	AtACBP5	At	TGACG-motif	cis-acting regulatory element involved in the MeJA-responsiveness	TGACG	1919	5	-
AtACBP5	5:9772997-9775997	AtACBP5	At	CGTCA-motif	cis-acting regulatory element involved in the MeJA-responsiveness	CGTCA	1919	5	+
AtACBP2	4:13844549-13847549	AtACBP2	At	ACE	cis-acting element involved in light responsiveness	CTAACGTATT	1920	9	-
AtACBP3	4:12568754-12571754	AtACBP3	At	LTR	cis-acting element involved in low-temperature responsiveness	CCGAAA	1921	6	-
AtACBP5	5:9772997-9775997	AtACBP5	At	ARE	cis-acting regulatory element essential for the anaerobic induction	AAACCA	1928	6	-
AtACBP3	4:12568754-12571754	AtACBP3	At	LTR	cis-acting element involved in low-temperature responsiveness	CCGAAA	1939	6	-
AtACBP2	4:13844549-13847549	AtACBP2	At	MBS	MYB binding site involved in drought-inducibility	CAACTG	1954	6	-
AtACBP1	5:21707170-21710170	AtACBP1	At	G-Box	cis-acting regulatory element involved in light responsiveness	CACGTT	1966	6	-
AtACBP1	5:21707170-21710170	AtACBP1	At	ABRE	cis-acting element involved in the abscisic acid responsiveness	ACGTG	1967	5	+
AtACBP6	1:11412233-11415233	AtACBP6	At	GT1-motif	light responsive element	GGTTAA	1997	6	+
AtACBP3	4:12568754-12571754	AtACBP3	At	TATC-box	cis-acting element involved in gibberellin-responsiveness	TATCCCA	1998	7	+
AtACBP4	3:1558671-1561671	AtACBP4	At	CGTCA-motif	cis-acting regulatory element involved in the MeJA-responsiveness	CGTCA	2005	5	-
AtACBP4	3:1558671-1561671	AtACBP4	At	TGACG-motif	cis-acting regulatory element involved in the MeJA-responsiveness	TGACG	2005	5	+
AtACBP4	3:1558671-1561671	AtACBP4	At	G-box	cis-acting regulatory element involved in light responsiveness	CACGTC	2006	6	-
AtACBP4	3:1558671-1561671	AtACBP4	At	ABRE	cis-acting element involved in the abscisic acid responsiveness	ACGTG	2007	5	+
AtACBP5	5:9772997-9775997	AtACBP5	At	TCT-motif	part of a light responsive element	TCTTAC	2015	6	+
AtACBP5	5:9772997-9775997	AtACBP5	At	AE-box	part of a module for light response	AGAAACAA	2023	8	+
AtACBP2	4:13844549-13847549	AtACBP2	At	GT1-motif	light responsive element	GGTTAA	2034	6	+
AtACBP6	1:11412233-11415233	AtACBP6	At	GT1-motif	light responsive element	GGTTAA	2054	6	+
AtACBP6	1:11412233-11415233	AtACBP6	At	TCA-element	cis-acting element involved in salicylic acid responsiveness	CCATCTTTTT	2057	9	-
AtACBP4	3:1558671-1561671	AtACBP4	At	TGA-element	auxin-responsive element	AACGAC	2075	6	+
AtACBP3	4:12568754-12571754	AtACBP3	At	TGA-element	auxin-responsive element	AACGAC	2081	6	-
AtACBP4	3:1558671-1561671	AtACBP4	At	ARE	cis-acting regulatory element essential for the anaerobic induction	AAACCA	2090	6	-
AtACBP2	4:13844549-13847549	AtACBP2	At	Box 4	part of a conserved DNA module involved in light responsiveness	ATTAAT	2103	6	-
AtACBP5	5:9772997-9775997	AtACBP5	At	ARE	cis-acting regulatory element essential for the anaerobic induction	AAACCA	2103	6	+
AtACBP6	1:11412233-11415233	AtACBP6	At	AE-box	part of a module for light response	AGAAACAA	2118	8	-
AtACBP1	5:21707170-21710170	AtACBP1	At	TCA-element	cis-acting element involved in salicylic acid responsiveness	TCAGAAGAGG	2132	9	-
AtACBP6	1:11412233-11415233	AtACBP6	At	Box 4	part of a conserved DNA module involved in light responsiveness	ATTAAT	2139	6	-
AtACBP4	3:1558671-1561671	AtACBP4	At	TCT-motif	part of a light responsive element	TCTTAC	2139	6	-
AtACBP3	4:12568754-12571754	AtACBP3	At	ATCT-motif	part of a conserved DNA module involved in light responsiveness	AATCTAATCC	2158	9	+
AtACBP6	1:11412233-11415233	AtACBP6	At	CGTCA-motif	cis-acting regulatory element involved in the MeJA-responsiveness	CGTCA	2169	5	+
AtACBP6	1:11412233-11415233	AtACBP6	At	TGACG-motif	cis-acting regulatory element involved in the MeJA-responsiveness	TGACG	2169	5	-
AtACBP1	5:21707170-21710170	AtACBP1	At	ARE	cis-acting regulatory element essential for the anaerobic induction	AAACCA	2171	6	+
AtACBP6	1:11412233-11415233	AtACBP6	At	I-box	part of a light responsive element	cGATAAGGCG	2210	9	-
AtACBP3	4:12568754-12571754	AtACBP3	At	G-box	cis-acting regulatory element involved in light responsiveness	CACGAC	2318	6	-
AtACBP6	1:11412233-11415233	AtACBP6	At	GT1-motif	light responsive element	GGTTAAT	2332	7	+
AtACBP6	1:11412233-11415233	AtACBP6	At	ATCT-motif	part of a conserved DNA module involved in light responsiveness	AATCTAATCC	2340	9	+
AtACBP1	5:21707170-21710170	AtACBP1	At	CGTCA-motif	cis-acting regulatory element involved in the MeJA-responsiveness	CGTCA	2350	5	+
AtACBP1	5:21707170-21710170	AtACBP1	At	TGACG-motif	cis-acting regulatory element involved in the MeJA-responsiveness	TGACG	2350	5	-
AtACBP2	4:13844549-13847549	AtACBP2	At	ABRE	cis-acting element involved in the abscisic acid responsiveness	GCAACGTGTC	2355	9	-
AtACBP2	4:13844549-13847549	AtACBP2	At	G-Box	cis-acting regulatory element involved in light responsiveness	CACGTT	2357	6	+
AtACBP2	4:13844549-13847549	AtACBP2	At	ABRE	cis-acting element involved in the abscisic acid responsiveness	ACGTG	2357	5	-
AtACBP3	4:12568754-12571754	AtACBP3	At	MRE	MYB binding site involved in light responsiveness	AACCTAA	2363	7	+
AtACBP6	1:11412233-11415233	AtACBP6	At	ARE	cis-acting regulatory element essential for the anaerobic induction	AAACCA	2367	6	+
AtACBP1	5:21707170-21710170	AtACBP1	At	CGTCA-motif	cis-acting regulatory element involved in the MeJA-responsiveness	CGTCA	2397	5	-
AtACBP1	5:21707170-21710170	AtACBP1	At	TGACG-motif	cis-acting regulatory element involved in the MeJA-responsiveness	TGACG	2397	5	+
AtACBP4	3:1558671-1561671	AtACBP4	At	CGTCA-motif	cis-acting regulatory element involved in the MeJA-responsiveness	CGTCA	2402	5	-
AtACBP4	3:1558671-1561671	AtACBP4	At	TGACG-motif	cis-acting regulatory element involved in the MeJA-responsiveness	TGACG	2402	5	+
AtACBP2	4:13844549-13847549	AtACBP2	At	TCT-motif	part of a light responsive element	TCTTAC	2410	6	+
AtACBP3	4:12568754-12571754	AtACBP3	At	MSA-like	cis-acting element involved in cell cycle regulation	(T/C)C(T/C)AACGG(T/C)(T/C)A	2423	8.5	+
AtACBP1	5:21707170-21710170	AtACBP1	At	GT1-motif	light responsive element	GGTTAA	2426	6	-
AtACBP3	4:12568754-12571754	AtACBP3	At	TCA-element	cis-acting element involved in salicylic acid responsiveness	TCAGAAGAGG	2477	9	-
AtACBP1	5:21707170-21710170	AtACBP1	At	MBS	MYB binding site involved in drought-inducibility	CAACTG	2509	6	+
AtACBP4	3:1558671-1561671	AtACBP4	At	TCT-motif	part of a light responsive element	TCTTAC	2517	6	-
AtACBP6	1:11412233-11415233	AtACBP6	At	Box 4	part of a conserved DNA module involved in light responsiveness	ATTAAT	2546	6	-
AtACBP4	3:1558671-1561671	AtACBP4	At	AE-box	part of a module for light response	AGAAACTT	2598	8	+
AtACBP2	4:13844549-13847549	AtACBP2	At	TCA-element	cis-acting element involved in salicylic acid responsiveness	CCATCTTTTT	2624	9	-
AtACBP1	5:21707170-21710170	AtACBP1	At	MRE	MYB binding site involved in light responsiveness	AACCTAA	2632	7	-
AtACBP6	1:11412233-11415233	AtACBP6	At	ARE	cis-acting regulatory element essential for the anaerobic induction	AAACCA	2644	6	-
AtACBP3	4:12568754-12571754	AtACBP3	At	ABRE	cis-acting element involved in the abscisic acid responsiveness	AACCCGG	2651	7	+
AtACBP2	4:13844549-13847549	AtACBP2	At	G-Box	cis-acting regulatory element involved in light responsiveness	CACGTG	2656	6	-
AtACBP2	4:13844549-13847549	AtACBP2	At	ABRE	cis-acting element involved in the abscisic acid responsiveness	CACGTG	2656	6	-
AtACBP2	4:13844549-13847549	AtACBP2	At	G-box	cis-acting regulatory element involved in light responsiveness	CACGTG	2656	6	-
AtACBP2	4:13844549-13847549	AtACBP2	At	ABRE	cis-acting element involved in the abscisic acid responsiveness	ACGTG	2657	5	+
AtACBP2	4:13844549-13847549	AtACBP2	At	ATCT-motif	part of a conserved DNA module involved in light responsiveness	AATCTAATCC	2662	9	+
AtACBP6	1:11412233-11415233	AtACBP6	At	O2-site	cis-acting regulatory element involved in zein metabolism regulation	GATGACATGG	2678	9	+
AtACBP4	3:1558671-1561671	AtACBP4	At	CAT-box	cis-acting regulatory element related to meristem expression	GCCACT	2682	6	-
AtACBP4	3:1558671-1561671	AtACBP4	At	I-box	part of a light responsive element	GTATAAGGCC	2689	9	-
AtACBP2	4:13844549-13847549	AtACBP2	At	ABRE	cis-acting element involved in the abscisic acid responsiveness	TACGTGTC	2721	8	+
AtACBP2	4:13844549-13847549	AtACBP2	At	G-box	cis-acting regulatory element involved in light responsiveness	TACGTG	2721	6	+
AtACBP2	4:13844549-13847549	AtACBP2	At	ABRE	cis-acting element involved in the abscisic acid responsiveness	ACGTG	2722	5	+
AtACBP2	4:13844549-13847549	AtACBP2	At	GCN4_motif	cis-regulatory element involved in endosperm expression	TGAGTCA	2732	7	+
AtACBP5	5:9772997-9775997	AtACBP5	At	ARE	cis-acting regulatory element essential for the anaerobic induction	AAACCA	2741	6	+
AtACBP1	5:21707170-21710170	AtACBP1	At	P-box	gibberellin-responsive element	CCTTTTG	2743	7	+
AtACBP5	5:9772997-9775997	AtACBP5	At	TGACG-motif	cis-acting regulatory element involved in the MeJA-responsiveness	TGACG	2756	5	-
AtACBP5	5:9772997-9775997	AtACBP5	At	CGTCA-motif	cis-acting regulatory element involved in the MeJA-responsiveness	CGTCA	2756	5	+
AtACBP2	4:13844549-13847549	AtACBP2	At	ABRE	cis-acting element involved in the abscisic acid responsiveness	ACGTG	2764	5	-
AtACBP2	4:13844549-13847549	AtACBP2	At	G-box	cis-acting regulatory element involved in light responsiveness	CACGTC	2764	6	+
AtACBP4	3:1558671-1561671	AtACBP4	At	AE-box	part of a module for light response	AGAAACAA	2825	8	+
AtACBP2	4:13844549-13847549	AtACBP2	At	G-box	cis-acting regulatory element involved in light responsiveness	TAACACGTAG	2838	9	-
AtACBP6	1:11412233-11415233	AtACBP6	At	LTR	cis-acting element involved in low-temperature responsiveness	CCGAAA	2839	6	+
AtACBP2	4:13844549-13847549	AtACBP2	At	G-box	cis-acting regulatory element involved in light responsiveness	TACGTG	2839	6	+
AtACBP2	4:13844549-13847549	AtACBP2	At	ABRE	cis-acting element involved in the abscisic acid responsiveness	ACGTG	2840	5	+
AtACBP6	1:11412233-11415233	AtACBP6	At	I-box	part of a light responsive element	gGATAAGGTG	2859	9	-
AtACBP6	1:11412233-11415233	AtACBP6	At	GT1-motif	light responsive element	GGTTAA	2863	6	-
AtACBP4	3:1558671-1561671	AtACBP4	At	GATA-motif	part of a light responsive element	GATAGGG	2869	7	+
AtACBP3	4:12568754-12571754	AtACBP3	At	TGACG-motif	cis-acting regulatory element involved in the MeJA-responsiveness	TGACG	2882	5	+
AtACBP3	4:12568754-12571754	AtACBP3	At	CGTCA-motif	cis-acting regulatory element involved in the MeJA-responsiveness	CGTCA	2882	5	-
AtACBP4	3:1558671-1561671	AtACBP4	At	Box 4	part of a conserved DNA module involved in light responsiveness	ATTAAT	2893	6	-
AtACBP2	4:13844549-13847549	AtACBP2	At	ABRE	cis-acting element involved in the abscisic acid responsiveness	ACGTG	2905	5	-
AtACBP2	4:13844549-13847549	AtACBP2	At	G-box	cis-acting regulatory element involved in light responsiveness	CACGTC	2905	6	+
AtACBP3	4:12568754-12571754	AtACBP3	At	G-box	cis-acting regulatory element involved in light responsiveness	ACACGTGT	2919	8	-
AtACBP3	4:12568754-12571754	AtACBP3	At	G-box	cis-acting regulatory element involved in light responsiveness	CACGTG	2920	6	-
AtACBP3	4:12568754-12571754	AtACBP3	At	G-Box	cis-acting regulatory element involved in light responsiveness	CACGTG	2920	6	-
AtACBP3	4:12568754-12571754	AtACBP3	At	ABRE	cis-acting element involved in the abscisic acid responsiveness	CACGTG	2920	6	-
AtACBP3	4:12568754-12571754	AtACBP3	At	ABRE	cis-acting element involved in the abscisic acid responsiveness	ACGTG	2921	5	+
AtACBP5	5:9772997-9775997	AtACBP5	At	ACE	cis-acting element involved in light responsiveness	CTAACGTATT	2934	9	-
AtACBP6	1:11412233-11415233	AtACBP6	At	CGTCA-motif	cis-acting regulatory element involved in the MeJA-responsiveness	CGTCA	2940	5	+
AtACBP6	1:11412233-11415233	AtACBP6	At	TGACG-motif	cis-acting regulatory element involved in the MeJA-responsiveness	TGACG	2940	5	-
AtACBP2	4:13844549-13847549	AtACBP2	At	TGACG-motif	cis-acting regulatory element involved in the MeJA-responsiveness	TGACG	2946	5	-
AtACBP2	4:13844549-13847549	AtACBP2	At	CGTCA-motif	cis-acting regulatory element involved in the MeJA-responsiveness	CGTCA	2946	5	+
AtACBP5	5:9772997-9775997	AtACBP5	At	ABRE	cis-acting element involved in the abscisic acid responsiveness	GCAACGTGTC	2977	9	+
AtACBP5	5:9772997-9775997	AtACBP5	At	G-box	cis-acting regulatory element involved in light responsiveness	CACGAC	2984	6	-
AtACBP6	1:11412233-11415233	AtACBP6	At	CGTCA-motif	cis-acting regulatory element involved in the MeJA-responsiveness	CGTCA	2996	5	-
AtACBP6	1:11412233-11415233	AtACBP6	At	TGACG-motif	cis-acting regulatory element involved in the MeJA-responsiveness	TGACG	2996	5	+
Mtr-LOC25485768	Chr1:5357825-5360825	LOC25485768	Mtr	GARE-motif	gibberellin-responsive element	TCTGTTG	1174	7	+
Mtr-LOC25485768	Chr1:5357825-5360825	LOC25485768	Mtr	G-Box	cis-acting regulatory element involved in light responsiveness	TCCACATGGCA	2045	10	-
Mtr-LOC25485768	Chr1:5357825-5360825	LOC25485768	Mtr	Box 4	part of a conserved DNA module involved in light responsiveness	ATTAAT	1119	6	+
Mtr-LOC25485768	Chr1:5357825-5360825	LOC25485768	Mtr	Box 4	part of a conserved DNA module involved in light responsiveness	ATTAAT	1536	6	-
Mtr-LOC25485768	Chr1:5357825-5360825	LOC25485768	Mtr	Box 4	part of a conserved DNA module involved in light responsiveness	ATTAAT	1565	6	-
Mtr-LOC25485768	Chr1:5357825-5360825	LOC25485768	Mtr	Box 4	part of a conserved DNA module involved in light responsiveness	ATTAAT	2724	6	-
Mtr-LOC25485768	Chr1:5357825-5360825	LOC25485768	Mtr	Box 4	part of a conserved DNA module involved in light responsiveness	ATTAAT	2861	6	-
Mtr-LOC25485768	Chr1:5357825-5360825	LOC25485768	Mtr	ACE	cis-acting element involved in light responsiveness	GACACGTATG	2235	9	-
Mtr-LOC25485768	Chr1:5357825-5360825	LOC25485768	Mtr	TGACG-motif	cis-acting regulatory element involved in the MeJA-responsiveness	TGACG	13	5	+
Mtr-LOC25485768	Chr1:5357825-5360825	LOC25485768	Mtr	TGACG-motif	cis-acting regulatory element involved in the MeJA-responsiveness	TGACG	2110	5	+
Mtr-LOC25485768	Chr1:5357825-5360825	LOC25485768	Mtr	P-box	gibberellin-responsive element	CCTTTTG	1696	7	-
Mtr-LOC25485768	Chr1:5357825-5360825	LOC25485768	Mtr	MRE	MYB binding site involved in light responsiveness	AACCTAA	1	7	-
Mtr-LOC25485768	Chr1:5357825-5360825	LOC25485768	Mtr	circadian	cis-acting regulatory element involved in circadian control	CAAAGATATC	1911	9	-
Mtr-LOC25485768	Chr1:5357825-5360825	LOC25485768	Mtr	TCT-motif	part of a light responsive element	TCTTAC	413	6	+
Mtr-LOC25485768	Chr1:5357825-5360825	LOC25485768	Mtr	ABRE	cis-acting element involved in the abscisic acid responsiveness	AACCCGG	528	7	+
Mtr-LOC25485768	Chr1:5357825-5360825	LOC25485768	Mtr	ABRE	cis-acting element involved in the abscisic acid responsiveness	ACGTG	2218	5	-
Mtr-LOC25485768	Chr1:5357825-5360825	LOC25485768	Mtr	TCA-element	cis-acting element involved in salicylic acid responsiveness	CCATCTTTTT	836	9	-
Mtr-LOC25485768	Chr1:5357825-5360825	LOC25485768	Mtr	MBS	MYB binding site involved in drought-inducibility	CAACTG	1155	6	+
Mtr-LOC25485768	Chr1:5357825-5360825	LOC25485768	Mtr	CGTCA-motif	cis-acting regulatory element involved in the MeJA-responsiveness	CGTCA	13	5	-
Mtr-LOC25485768	Chr1:5357825-5360825	LOC25485768	Mtr	CGTCA-motif	cis-acting regulatory element involved in the MeJA-responsiveness	CGTCA	2110	5	-
Mtr-LOC25485768	Chr1:5357825-5360825	LOC25485768	Mtr	G-box	cis-acting regulatory element involved in light responsiveness	CACGTC	2218	6	+
Mtr-LOC25485768	Chr1:5357825-5360825	LOC25485768	Mtr	AT1-motif	part of a light responsive module	AATTATTTTTTATT	2689	13	+
Mtr-LOC25485768	Chr1:5357825-5360825	LOC25485768	Mtr	TCCC-motif	part of a light responsive element	TCTCCCT	1289	7	+
Mtr-LOC25485768	Chr1:5357825-5360825	LOC25485768	Mtr	GCN4_motif	cis-regulatory element involved in endosperm expression	TGAGTCA	2226	7	-
Mtr-LOC25485768	Chr1:5357825-5360825	LOC25485768	Mtr	LTR	cis-acting element involved in low-temperature responsiveness	CCGAAA	2350	6	-
Mtr-LOC25485768	Chr1:5357825-5360825	LOC25485768	Mtr	TC-rich repeats	cis-acting element involved in defense and stress responsiveness	ATTCTCTAAC	115	9	+
Mtr-LOC25485768	Chr1:5357825-5360825	LOC25485768	Mtr	ARE	cis-acting regulatory element essential for the anaerobic induction	AAACCA	607	6	-
Mtr-LOC25485768	Chr1:5357825-5360825	LOC25485768	Mtr	ARE	cis-acting regulatory element essential for the anaerobic induction	AAACCA	843	6	-
Mtr-LOC25485768	Chr1:5357825-5360825	LOC25485768	Mtr	ARE	cis-acting regulatory element essential for the anaerobic induction	AAACCA	1779	6	-
Mtr-LOC25485768	Chr1:5357825-5360825	LOC25485768	Mtr	ARE	cis-acting regulatory element essential for the anaerobic induction	AAACCA	1990	6	-
Mtr-LOC25485768	Chr1:5357825-5360825	LOC25485768	Mtr	ARE	cis-acting regulatory element essential for the anaerobic induction	AAACCA	2276	6	+
Mtr-LOC25485768	Chr1:5357825-5360825	LOC25485768	Mtr	ARE	cis-acting regulatory element essential for the anaerobic induction	AAACCA	2364	6	-
Lja-Lj5g3v0308430	Chr5:2875350-2878350	Lj5g3v0308430	Lja	G-box	cis-acting regulatory element involved in light responsiveness	CACGAC	95	6	+
Mtr-LOC11407899	Chr5:11042544-11045544	LOC11407899	Mtr	ARE	cis-acting regulatory element essential for the anaerobic induction	AAACCA	101	6	-
Lja-Lj5g3v0308430	Chr5:2875350-2878350	Lj5g3v0308430	Lja	ARE	cis-acting regulatory element essential for the anaerobic induction	AAACCA	117	6	+
Lja-Lj5g3v0308430	Chr5:2875350-2878350	Lj5g3v0308430	Lja	Box 4	part of a conserved DNA module involved in light responsiveness	ATTAAT	134	6	+
Lja-Lj5g3v0308430	Chr5:2875350-2878350	Lj5g3v0308430	Lja	GT1-motif	light responsive element	GGTTAA	154	6	+
Lja-Lj5g3v0308430	Chr5:2875350-2878350	Lj5g3v0308430	Lja	chs-CMA2a	part of a light responsive element	TCACTTGA	362	8	+
Lja-Lj5g3v0308430	Chr5:2875350-2878350	Lj5g3v0308430	Lja	G-box	cis-acting regulatory element involved in light responsiveness	GCCACGTGGA	536	9	+
Lja-Lj5g3v0308430	Chr5:2875350-2878350	Lj5g3v0308430	Lja	G-box	cis-acting regulatory element involved in light responsiveness	CACGTG	538	6	+
Lja-Lj5g3v0308430	Chr5:2875350-2878350	Lj5g3v0308430	Lja	ABRE	cis-acting element involved in the abscisic acid responsiveness	CACGTG	538	6	+
Lja-Lj5g3v0308430	Chr5:2875350-2878350	Lj5g3v0308430	Lja	G-Box	cis-acting regulatory element involved in light responsiveness	CACGTG	538	6	+
Lja-Lj5g3v0308430	Chr5:2875350-2878350	Lj5g3v0308430	Lja	ABRE	cis-acting element involved in the abscisic acid responsiveness	ACGTG	539	5	+
Mtr-LOC11407899	Chr5:11042544-11045544	LOC11407899	Mtr	GT1-motif	light responsive element	GGTTAA	553	6	-
Lja-Lj5g3v0308430	Chr5:2875350-2878350	Lj5g3v0308430	Lja	TGA-element	auxin-responsive element	AACGAC	588	6	-
Mtr-LOC11407899	Chr5:11042544-11045544	LOC11407899	Mtr	TCCC-motif	part of a light responsive element	TCTCCCT	625	7	+
Mtr-LOC11407899	Chr5:11042544-11045544	LOC11407899	Mtr	TCA-element	cis-acting element involved in salicylic acid responsiveness	TCAGAAGAGG	756	9	+
Mtr-LOC11407899	Chr5:11042544-11045544	LOC11407899	Mtr	ACE	cis-acting element involved in light responsiveness	GACACGTATG	853	9	+
Lja-Lj5g3v0308430	Chr5:2875350-2878350	Lj5g3v0308430	Lja	GA-motif	part of a light responsive element	ATAGATAA	950	8	+
Van-LOC108338568	Chr7:37238935-37241935	LOC108338568	Van	Box 4	part of a conserved DNA module involved in light responsiveness	ATTAAT	4	6	+
Mtr-LOC11430548	Chr7:46610104-46613104	LOC11430548	Mtr	Box 4	part of a conserved DNA module involved in light responsiveness	ATTAAT	47	6	+
Van-LOC108338568	Chr7:37238935-37241935	LOC108338568	Van	ARE	cis-acting regulatory element essential for the anaerobic induction	AAACCA	60	6	-
Van-LOC108338568	Chr7:37238935-37241935	LOC108338568	Van	P-box	gibberellin-responsive element	CCTTTTG	84	7	+
Van-LOC108338568	Chr7:37238935-37241935	LOC108338568	Van	ARE	cis-acting regulatory element essential for the anaerobic induction	AAACCA	94	6	-
Van-LOC108338568	Chr7:37238935-37241935	LOC108338568	Van	CAT-box	cis-acting regulatory element related to meristem expression	GCCACT	102	6	+
Mtr-LOC11430548	Chr7:46610104-46613104	LOC11430548	Mtr	TCT-motif	part of a light responsive element	TCTTAC	113	6	-
Van-LOC108338568	Chr7:37238935-37241935	LOC108338568	Van	AE-box	part of a module for light response	AGAAACAA	115	8	-
Van-LOC108338568	Chr7:37238935-37241935	LOC108338568	Van	CAT-box	cis-acting regulatory element related to meristem expression	GCCACT	143	6	-
Mtr-LOC11430548	Chr7:46610104-46613104	LOC11430548	Mtr	Box 4	part of a conserved DNA module involved in light responsiveness	ATTAAT	184	6	+
Mtr-LOC11430548	Chr7:46610104-46613104	LOC11430548	Mtr	Box 4	part of a conserved DNA module involved in light responsiveness	ATTAAT	197	6	+
Mtr-LOC11430548	Chr7:46610104-46613104	LOC11430548	Mtr	Box 4	part of a conserved DNA module involved in light responsiveness	ATTAAT	211	6	+
Mtr-LOC11430548	Chr7:46610104-46613104	LOC11430548	Mtr	Box 4	part of a conserved DNA module involved in light responsiveness	ATTAAT	234	6	+
Mtr-LOC11430548	Chr7:46610104-46613104	LOC11430548	Mtr	Box 4	part of a conserved DNA module involved in light responsiveness	ATTAAT	238	6	+
Van-LOC108338568	Chr7:37238935-37241935	LOC108338568	Van	MBS	MYB binding site involved in drought-inducibility	CAACTG	304	6	-
Mtr-LOC11430548	Chr7:46610104-46613104	LOC11430548	Mtr	GT1-motif	light responsive element	GGTTAA	334	6	+
Mtr-LOC11430548	Chr7:46610104-46613104	LOC11430548	Mtr	TGA-element	auxin-responsive element	AACGAC	349	6	-
Van-LOC108338568	Chr7:37238935-37241935	LOC108338568	Van	Box 4	part of a conserved DNA module involved in light responsiveness	ATTAAT	351	6	+
Mtr-LOC11430548	Chr7:46610104-46613104	LOC11430548	Mtr	TC-rich repeats	cis-acting element involved in defense and stress responsiveness	GTTTTCTTAC	363	9	+
Mtr-LOC11430548	Chr7:46610104-46613104	LOC11430548	Mtr	TCA-element	cis-acting element involved in salicylic acid responsiveness	CCATCTTTTT	403	9	+
Van-LOC108338568	Chr7:37238935-37241935	LOC108338568	Van	Box 4	part of a conserved DNA module involved in light responsiveness	ATTAAT	428	6	+
Van-LOC108338568	Chr7:37238935-37241935	LOC108338568	Van	TCT-motif	part of a light responsive element	TCTTAC	531	6	+
Mtr-LOC11430548	Chr7:46610104-46613104	LOC11430548	Mtr	ATC-motif	part of a conserved DNA module involved in light responsiveness	AGCTATCCA	552	9	-
Van-LOC108338568	Chr7:37238935-37241935	LOC108338568	Van	Box 4	part of a conserved DNA module involved in light responsiveness	ATTAAT	591	6	+
Van-LOC108338568	Chr7:37238935-37241935	LOC108338568	Van	GT1-motif	light responsive element	GGTTAA	600	6	+
Mtr-LOC11430548	Chr7:46610104-46613104	LOC11430548	Mtr	I-box	part of a light responsive element	GTATAAGGCC	705	9	-
Van-LOC108338568	Chr7:37238935-37241935	LOC108338568	Van	Gap-box	part of a light responsive element	CAAATGAA(A/G)A	718	9.5	-
Mtr-LOC11430548	Chr7:46610104-46613104	LOC11430548	Mtr	TCT-motif	part of a light responsive element	TCTTAC	767	6	+
Van-LOC108338568	Chr7:37238935-37241935	LOC108338568	Van	GATA-motif	part of a light responsive element	AAGGATAAGG	801	10	+
Van-LOC108338568	Chr7:37238935-37241935	LOC108338568	Van	I-box	part of a light responsive element	ccttatcct	802	9	-
Van-LOC108338568	Chr7:37238935-37241935	LOC108338568	Van	I-box	part of a light responsive element	TGATAATGT	863	9	-
Mtr-LOC11430548	Chr7:46610104-46613104	LOC11430548	Mtr	LTR	cis-acting element involved in low-temperature responsiveness	CCGAAA	941	6	+
Mtr-LOC11430548	Chr7:46610104-46613104	LOC11430548	Mtr	ABRE	cis-acting element involved in the abscisic acid responsiveness	CGCACGTGTC	951	9	+
Mtr-LOC11430548	Chr7:46610104-46613104	LOC11430548	Mtr	G-box	cis-acting regulatory element involved in light responsiveness	CACGTG	953	6	+
Mtr-LOC11430548	Chr7:46610104-46613104	LOC11430548	Mtr	ABRE	cis-acting element involved in the abscisic acid responsiveness	CACGTG	953	6	+
Mtr-LOC11430548	Chr7:46610104-46613104	LOC11430548	Mtr	G-Box	cis-acting regulatory element involved in light responsiveness	CACGTG	953	6	+
Mtr-LOC11430548	Chr7:46610104-46613104	LOC11430548	Mtr	ABRE	cis-acting element involved in the abscisic acid responsiveness	ACGTG	954	5	+
Mtr-LOC11430548	Chr7:46610104-46613104	LOC11430548	Mtr	G-box	cis-acting regulatory element involved in light responsiveness	CACGTG	960	6	+
Mtr-LOC11430548	Chr7:46610104-46613104	LOC11430548	Mtr	ABRE	cis-acting element involved in the abscisic acid responsiveness	CACGTG	960	6	+
Mtr-LOC11430548	Chr7:46610104-46613104	LOC11430548	Mtr	G-Box	cis-acting regulatory element involved in light responsiveness	CACGTG	960	6	+
Mtr-LOC11430548	Chr7:46610104-46613104	LOC11430548	Mtr	ABRE	cis-acting element involved in the abscisic acid responsiveness	ACGTG	961	5	+
Van-LOC108338568	Chr7:37238935-37241935	LOC108338568	Van	O2-site	cis-acting regulatory element involved in zein metabolism regulation	GATGACATGG	983	9	+
Van-LOC108338568	Chr7:37238935-37241935	LOC108338568	Van	CAT-box	cis-acting regulatory element related to meristem expression	GCCACT	999	6	-
Van-LOC108338568	Chr7:37238935-37241935	LOC108338568	Van	G-Box	cis-acting regulatory element involved in light responsiveness	CACGTT	1032	6	-
Van-LOC108338568	Chr7:37238935-37241935	LOC108338568	Van	ABRE	cis-acting element involved in the abscisic acid responsiveness	ACGTG	1033	5	+
Mtr-LOC11430548	Chr7:46610104-46613104	LOC11430548	Mtr	Box 4	part of a conserved DNA module involved in light responsiveness	ATTAAT	1037	6	+
Mtr-LOC11430548	Chr7:46610104-46613104	LOC11430548	Mtr	Box 4	part of a conserved DNA module involved in light responsiveness	ATTAAT	1041	6	+
Van-LOC108338568	Chr7:37238935-37241935	LOC108338568	Van	G-box	cis-acting regulatory element involved in light responsiveness	CACGTC	1049	6	-
Van-LOC108338568	Chr7:37238935-37241935	LOC108338568	Van	ABRE	cis-acting element involved in the abscisic acid responsiveness	ACGTG	1050	5	+
Mtr-LOC11430548	Chr7:46610104-46613104	LOC11430548	Mtr	chs-Unit 1 m1	part of a light responsive element	ACCTAACCCGG	1143	10	+
Mtr-LOC11430548	Chr7:46610104-46613104	LOC11430548	Mtr	G-box	cis-acting regulatory element involved in light responsiveness	CACGTG	1225	6	+
Mtr-LOC11430548	Chr7:46610104-46613104	LOC11430548	Mtr	ABRE	cis-acting element involved in the abscisic acid responsiveness	CACGTG	1225	6	+
Mtr-LOC11430548	Chr7:46610104-46613104	LOC11430548	Mtr	G-Box	cis-acting regulatory element involved in light responsiveness	CACGTG	1225	6	+
Mtr-LOC11430548	Chr7:46610104-46613104	LOC11430548	Mtr	ABRE	cis-acting element involved in the abscisic acid responsiveness	ACGTG	1226	5	+
Van-LOC108338568	Chr7:37238935-37241935	LOC108338568	Van	TCT-motif	part of a light responsive element	TCTTAC	1272	6	+
Van-LOC108338568	Chr7:37238935-37241935	LOC108338568	Van	GT1-motif	light responsive element	GGTTAA	1284	6	+
Mtr-LOC11430548	Chr7:46610104-46613104	LOC11430548	Mtr	CGTCA-motif	cis-acting regulatory element involved in the MeJA-responsiveness	CGTCA	1338	5	+
Mtr-LOC11430548	Chr7:46610104-46613104	LOC11430548	Mtr	TGACG-motif	cis-acting regulatory element involved in the MeJA-responsiveness	TGACG	1338	5	-
Mtr-LOC11430548	Chr7:46610104-46613104	LOC11430548	Mtr	ARE	cis-acting regulatory element essential for the anaerobic induction	AAACCA	1354	6	+
Mtr-LOC11430548	Chr7:46610104-46613104	LOC11430548	Mtr	TCT-motif	part of a light responsive element	TCTTAC	1417	6	-
Vra-LOC106776267	Chr10:3087388-3090388	LOC106776267	Vra	WUN-motif	wound-responsive element	AAATTTCCT	37	9	+
Vra-LOC106776267	Chr10:3087388-3090388	LOC106776267	Vra	I-box	part of a light responsive element	gGATAAGGTG	55	9	-
Vra-LOC106776267	Chr10:3087388-3090388	LOC106776267	Vra	TCCC-motif	part of a light responsive element	TCTCCCT	60	7	+
Vra-LOC106775804	Chr10:11389890-11392890	LOC106775804	Vra	Box 4	part of a conserved DNA module involved in light responsiveness	ATTAAT	267	6	+
Vra-LOC106775804	Chr10:11389890-11392890	LOC106775804	Vra	LS7	part of a light responsive element	CAGATTTATTTTTA	299	13	+
Vra-LOC106776267	Chr10:3087388-3090388	LOC106776267	Vra	CGTCA-motif	cis-acting regulatory element involved in the MeJA-responsiveness	CGTCA	347	5	-
Vra-LOC106776267	Chr10:3087388-3090388	LOC106776267	Vra	TGACG-motif	cis-acting regulatory element involved in the MeJA-responsiveness	TGACG	347	5	+
Vra-LOC106776267	Chr10:3087388-3090388	LOC106776267	Vra	GT1-motif	light responsive element	GGTTAAT	475	7	+
Vra-LOC106775804	Chr10:11389890-11392890	LOC106775804	Vra	ABRE	cis-acting element involved in the abscisic acid responsiveness	TACGTGTC	518	8	+
Vra-LOC106775804	Chr10:11389890-11392890	LOC106775804	Vra	G-box	cis-acting regulatory element involved in light responsiveness	TACGTG	518	6	+
Vra-LOC106775804	Chr10:11389890-11392890	LOC106775804	Vra	ABRE	cis-acting element involved in the abscisic acid responsiveness	ACGTG	519	5	+
Vra-LOC106775804	Chr10:11389890-11392890	LOC106775804	Vra	ABRE	cis-acting element involved in the abscisic acid responsiveness	ACGTG	594	5	-
Vra-LOC106775804	Chr10:11389890-11392890	LOC106775804	Vra	G-box	cis-acting regulatory element involved in light responsiveness	TACGTG	594	6	-
Vra-LOC106776267	Chr10:3087388-3090388	LOC106776267	Vra	L-box	part of a light responsive element	ATCCCACCTAC	596	10	+
Vra-LOC106775804	Chr10:11389890-11392890	LOC106775804	Vra	ABRE	cis-acting element involved in the abscisic acid responsiveness	TACGTGTC	602	8	-
Vra-LOC106775804	Chr10:11389890-11392890	LOC106775804	Vra	ABRE	cis-acting element involved in the abscisic acid responsiveness	ACGTG	604	5	-
Vra-LOC106775804	Chr10:11389890-11392890	LOC106775804	Vra	G-box	cis-acting regulatory element involved in light responsiveness	TACGTG	604	6	-
Vra-LOC106776267	Chr10:3087388-3090388	LOC106776267	Vra	CGTCA-motif	cis-acting regulatory element involved in the MeJA-responsiveness	CGTCA	691	5	+
Vra-LOC106776267	Chr10:3087388-3090388	LOC106776267	Vra	TGACG-motif	cis-acting regulatory element involved in the MeJA-responsiveness	TGACG	691	5	-
Vra-LOC106775804	Chr10:11389890-11392890	LOC106775804	Vra	Box 4	part of a conserved DNA module involved in light responsiveness	ATTAAT	708	6	+
Vra-LOC106776267	Chr10:3087388-3090388	LOC106776267	Vra	G-box	cis-acting regulatory element involved in light responsiveness	TACGTG	727	6	+
Vra-LOC106776267	Chr10:3087388-3090388	LOC106776267	Vra	ABRE	cis-acting element involved in the abscisic acid responsiveness	ACGTG	728	5	+
Vra-LOC106776267	Chr10:3087388-3090388	LOC106776267	Vra	O2-site	cis-acting regulatory element involved in zein metabolism regulation	GATGATGTGG	743	9	-
Vra-LOC106776267	Chr10:3087388-3090388	LOC106776267	Vra	CGTCA-motif	cis-acting regulatory element involved in the MeJA-responsiveness	CGTCA	749	5	+
Vra-LOC106776267	Chr10:3087388-3090388	LOC106776267	Vra	TGACG-motif	cis-acting regulatory element involved in the MeJA-responsiveness	TGACG	749	5	-
Vra-LOC106775804	Chr10:11389890-11392890	LOC106775804	Vra	Box 4	part of a conserved DNA module involved in light responsiveness	ATTAAT	759	6	+
Vra-LOC106776267	Chr10:3087388-3090388	LOC106776267	Vra	AuxRR-core	cis-acting regulatory element involved in auxin responsiveness	GGTCCAT	767	7	+
Vra-LOC106776267	Chr10:3087388-3090388	LOC106776267	Vra	CGTCA-motif	cis-acting regulatory element involved in the MeJA-responsiveness	CGTCA	933	5	+
Vra-LOC106776267	Chr10:3087388-3090388	LOC106776267	Vra	TGACG-motif	cis-acting regulatory element involved in the MeJA-responsiveness	TGACG	933	5	-
Vra-LOC106776267	Chr10:3087388-3090388	LOC106776267	Vra	GATA-motif	part of a light responsive element	AAGGATAAGG	976	10	-
Vra-LOC106776267	Chr10:3087388-3090388	LOC106776267	Vra	I-box	part of a light responsive element	ccttatcct	976	9	+
Vra-LOC106776267	Chr10:3087388-3090388	LOC106776267	Vra	MSA-like	cis-acting element involved in cell cycle regulation	(T/C)C(T/C)AACGG(T/C)(T/C)A	1061	8.5	-
Vra-LOC106775804	Chr10:11389890-11392890	LOC106775804	Vra	GT1-motif	light responsive element	GGTTAA	1065	6	+
Vra-LOC106776267	Chr10:3087388-3090388	LOC106776267	Vra	TCA-element	cis-acting element involved in salicylic acid responsiveness	TCAGAAGAGG	1067	9	+
Vra-LOC106776267	Chr10:3087388-3090388	LOC106776267	Vra	O2-site	cis-acting regulatory element involved in zein metabolism regulation	GATGACATGG	1120	9	+
Vra-LOC106776267	Chr10:3087388-3090388	LOC106776267	Vra	G-box	cis-acting regulatory element involved in light responsiveness	TACGTG	1267	6	+
Vra-LOC106776267	Chr10:3087388-3090388	LOC106776267	Vra	ABRE	cis-acting element involved in the abscisic acid responsiveness	ACGTG	1268	5	+
Vra-LOC106775804	Chr10:11389890-11392890	LOC106775804	Vra	AT1-motif	part of a light responsive module	AATTATTTTTTATT	1381	13	-
Vra-LOC106776267	Chr10:3087388-3090388	LOC106776267	Vra	GATA-motif	part of a light responsive element	AAGATAAGATT	1606	10	-
Vra-LOC106776267	Chr10:3087388-3090388	LOC106776267	Vra	TCT-motif	part of a light responsive element	TCTTAC	1613	6	+
Vra-LOC106776267	Chr10:3087388-3090388	LOC106776267	Vra	CGTCA-motif	cis-acting regulatory element involved in the MeJA-responsiveness	CGTCA	1716	5	-
Vra-LOC106776267	Chr10:3087388-3090388	LOC106776267	Vra	TGACG-motif	cis-acting regulatory element involved in the MeJA-responsiveness	TGACG	1716	5	+
Vra-LOC106776267	Chr10:3087388-3090388	LOC106776267	Vra	TGA-element	auxin-responsive element	AACGAC	1736	6	-
Vra-LOC106775804	Chr10:11389890-11392890	LOC106775804	Vra	ABRE	cis-acting element involved in the abscisic acid responsiveness	ACGTG	1769	5	-
Vra-LOC106775804	Chr10:11389890-11392890	LOC106775804	Vra	G-box	cis-acting regulatory element involved in light responsiveness	TACGTG	1769	6	-
Vra-LOC106776267	Chr10:3087388-3090388	LOC106776267	Vra	Box 4	part of a conserved DNA module involved in light responsiveness	ATTAAT	1953	6	-
Vra-LOC106776267	Chr10:3087388-3090388	LOC106776267	Vra	Box 4	part of a conserved DNA module involved in light responsiveness	ATTAAT	1957	6	-
Vra-LOC106776267	Chr10:3087388-3090388	LOC106776267	Vra	G-Box	cis-acting regulatory element involved in light responsiveness	CACGTG	1977	6	-
Vra-LOC106776267	Chr10:3087388-3090388	LOC106776267	Vra	ABRE	cis-acting element involved in the abscisic acid responsiveness	CACGTG	1977	6	-
Vra-LOC106776267	Chr10:3087388-3090388	LOC106776267	Vra	G-box	cis-acting regulatory element involved in light responsiveness	CACGTG	1977	6	-
Vra-LOC106776267	Chr10:3087388-3090388	LOC106776267	Vra	ABRE	cis-acting element involved in the abscisic acid responsiveness	ACGTG	1978	5	+
Vra-LOC106776267	Chr10:3087388-3090388	LOC106776267	Vra	CGTCA-motif	cis-acting regulatory element involved in the MeJA-responsiveness	CGTCA	2032	5	+
Vra-LOC106776267	Chr10:3087388-3090388	LOC106776267	Vra	TGACG-motif	cis-acting regulatory element involved in the MeJA-responsiveness	TGACG	2032	5	-
Vra-LOC106775804	Chr10:11389890-11392890	LOC106775804	Vra	Box 4	part of a conserved DNA module involved in light responsiveness	ATTAAT	2058	6	-
Vra-LOC106775804	Chr10:11389890-11392890	LOC106775804	Vra	TCT-motif	part of a light responsive element	TCTTAC	2064	6	+
Vra-LOC106775804	Chr10:11389890-11392890	LOC106775804	Vra	TCT-motif	part of a light responsive element	TCTTAC	2072	6	-
Vra-LOC106775804	Chr10:11389890-11392890	LOC106775804	Vra	TC-rich repeats	cis-acting element involved in defense and stress responsiveness	ATTCTCTAAC	2076	9	-
Vra-LOC106776267	Chr10:3087388-3090388	LOC106776267	Vra	Box 4	part of a conserved DNA module involved in light responsiveness	ATTAAT	2100	6	-
Vra-LOC106776267	Chr10:3087388-3090388	LOC106776267	Vra	Box 4	part of a conserved DNA module involved in light responsiveness	ATTAAT	2184	6	-
Vra-LOC106775804	Chr10:11389890-11392890	LOC106775804	Vra	P-box	gibberellin-responsive element	CCTTTTG	2209	7	-
Vra-LOC106776267	Chr10:3087388-3090388	LOC106776267	Vra	MRE	MYB binding site involved in light responsiveness	AACCTAA	2231	7	-
Vra-LOC106775804	Chr10:11389890-11392890	LOC106775804	Vra	GATA-motif	part of a light responsive element	GATAGGA	2237	7	+
Vra-LOC106776267	Chr10:3087388-3090388	LOC106776267	Vra	Box 4	part of a conserved DNA module involved in light responsiveness	ATTAAT	2339	6	-
Vra-LOC106775804	Chr10:11389890-11392890	LOC106775804	Vra	GCN4_motif	cis-regulatory element involved in endosperm expression	TGAGTCA	2428	7	-
Vra-LOC106775804	Chr10:11389890-11392890	LOC106775804	Vra	I-box	part of a light responsive element	cCATATCCAAT	2440	10	+
Vra-LOC106775804	Chr10:11389890-11392890	LOC106775804	Vra	AE-box	part of a module for light response	AGAAACTT	2477	8	+
Vra-LOC106775804	Chr10:11389890-11392890	LOC106775804	Vra	GATA-motif	part of a light responsive element	GATAGGA	2526	7	-
Vra-LOC106776267	Chr10:3087388-3090388	LOC106776267	Vra	G-box	cis-acting regulatory element involved in light responsiveness	TACGTG	2582	6	+
Vra-LOC106776267	Chr10:3087388-3090388	LOC106776267	Vra	ABRE	cis-acting element involved in the abscisic acid responsiveness	ACGTG	2583	5	+
Vra-LOC106775804	Chr10:11389890-11392890	LOC106775804	Vra	ARE	cis-acting regulatory element essential for the anaerobic induction	AAACCA	2710	6	+
Vra-LOC106776267	Chr10:3087388-3090388	LOC106776267	Vra	P-box	gibberellin-responsive element	CCTTTTG	2955	7	-
Vra-LOC106776267	Chr10:3087388-3090388	LOC106776267	Vra	AuxRR-core	cis-acting regulatory element involved in auxin responsiveness	GGTCCAT	2980	7	+
Vra-LOC106777276	Chr11:4037107-4040107	LOC106777276	Vra	MRE	MYB binding site involved in light responsiveness	AACCTAA	34	7	+
Vra-LOC106777276	Chr11:4037107-4040107	LOC106777276	Vra	TCA-element	cis-acting element involved in salicylic acid responsiveness	CCATCTTTTT	257	9	+
Vra-LOC106776954	Chr11:8321447-8324447	LOC106776954	Vra	CGTCA-motif	cis-acting regulatory element involved in the MeJA-responsiveness	CGTCA	270	5	-
Vra-LOC106776954	Chr11:8321447-8324447	LOC106776954	Vra	TGACG-motif	cis-acting regulatory element involved in the MeJA-responsiveness	TGACG	270	5	+
Vra-LOC106776954	Chr11:8321447-8324447	LOC106776954	Vra	LTR	cis-acting element involved in low-temperature responsiveness	CCGAAA	279	6	-
Vra-LOC106777276	Chr11:4037107-4040107	LOC106777276	Vra	MRE	MYB binding site involved in light responsiveness	AACCTAA	423	7	-
Vra-LOC106777276	Chr11:4037107-4040107	LOC106777276	Vra	GT1-motif	light responsive element	GGTTAA	426	6	+
Gma-LOC100813431	Chr11:3758120-3761120	LOC100813431	Gma	RY-element	cis-acting regulatory element involved in seed-specific regulation	CATGCATG	431	8	+
Gma-LOC100813431	Chr11:3758120-3761120	LOC100813431	Gma	ARE	cis-acting regulatory element essential for the anaerobic induction	AAACCA	466	6	+
Vra-LOC106776954	Chr11:8321447-8324447	LOC106776954	Vra	circadian	cis-acting regulatory element involved in circadian control	CAAAGATATC	586	9	+
Vra-LOC106777276	Chr11:4037107-4040107	LOC106777276	Vra	MBS	MYB binding site involved in drought-inducibility	CAACTG	589	6	+
Vra-LOC106776954	Chr11:8321447-8324447	LOC106776954	Vra	GT1-motif	light responsive element	GGTTAA	645	6	+
Vra-LOC106776954	Chr11:8321447-8324447	LOC106776954	Vra	GA-motif	part of a light responsive element	ATAGATAA	754	8	+
Gma-LOC100813431	Chr11:3758120-3761120	LOC100813431	Gma	I-box	part of a light responsive element	gGATAAGGTG	784	9	-
Vra-LOC106777276	Chr11:4037107-4040107	LOC106777276	Vra	GT1-motif	light responsive element	GGTTAA	883	6	+
Vra-LOC106776954	Chr11:8321447-8324447	LOC106776954	Vra	Box 4	part of a conserved DNA module involved in light responsiveness	ATTAAT	921	6	+
Vra-LOC106776954	Chr11:8321447-8324447	LOC106776954	Vra	GT1-motif	light responsive element	GGTTAA	990	6	+
Vra-LOC106777276	Chr11:4037107-4040107	LOC106777276	Vra	MBS	MYB binding site involved in drought-inducibility	CAACTG	1031	6	-
Vra-LOC106776954	Chr11:8321447-8324447	LOC106776954	Vra	Box 4	part of a conserved DNA module involved in light responsiveness	ATTAAT	1093	6	+
Gma-LOC100813431	Chr11:3758120-3761120	LOC100813431	Gma	ATC-motif	part of a conserved DNA module involved in light responsiveness	AGTAATCT	1109	8	-
Vra-LOC106776954	Chr11:8321447-8324447	LOC106776954	Vra	Box 4	part of a conserved DNA module involved in light responsiveness	ATTAAT	1119	6	+
Vra-LOC106777276	Chr11:4037107-4040107	LOC106777276	Vra	AT1-motif	part of a light responsive module	AATTATTTTTTATT	1145	13	-
Vra-LOC106776954	Chr11:8321447-8324447	LOC106776954	Vra	Box 4	part of a conserved DNA module involved in light responsiveness	ATTAAT	1192	6	+
Gma-LOC100813431	Chr11:3758120-3761120	LOC100813431	Gma	Box 4	part of a conserved DNA module involved in light responsiveness	ATTAAT	1199	6	+
Vra-LOC106776954	Chr11:8321447-8324447	LOC106776954	Vra	ARE	cis-acting regulatory element essential for the anaerobic induction	AAACCA	1364	6	-
Vra-LOC106776954	Chr11:8321447-8324447	LOC106776954	Vra	AE-box	part of a module for light response	AGAAACAA	1368	8	-
Vra-LOC106776954	Chr11:8321447-8324447	LOC106776954	Vra	GCN4_motif	cis-regulatory element involved in endosperm expression	TGAGTCA	1436	7	-
Gma-LOC100813431	Chr11:3758120-3761120	LOC100813431	Gma	TGACG-motif	cis-acting regulatory element involved in the MeJA-responsiveness	TGACG	1476	5	-
Gma-LOC100813431	Chr11:3758120-3761120	LOC100813431	Gma	CGTCA-motif	cis-acting regulatory element involved in the MeJA-responsiveness	CGTCA	1476	5	+
Vra-LOC106776954	Chr11:8321447-8324447	LOC106776954	Vra	ARE	cis-acting regulatory element essential for the anaerobic induction	AAACCA	1520	6	+
Vra-LOC106776954	Chr11:8321447-8324447	LOC106776954	Vra	AE-box	part of a module for light response	AGAAACTT	1577	8	-
Gma-LOC100813431	Chr11:3758120-3761120	LOC100813431	Gma	P-box	gibberellin-responsive element	CCTTTTG	1583	7	+
Vra-LOC106777276	Chr11:4037107-4040107	LOC106777276	Vra	GT1-motif	light responsive element	GGTTAA	1635	6	+
Vra-LOC106776954	Chr11:8321447-8324447	LOC106776954	Vra	Box 4	part of a conserved DNA module involved in light responsiveness	ATTAAT	1638	6	-
Vra-LOC106776954	Chr11:8321447-8324447	LOC106776954	Vra	chs-CMA1a	part of a light responsive element	TTACTTAA	1690	8	-
Vra-LOC106776954	Chr11:8321447-8324447	LOC106776954	Vra	TCT-motif	part of a light responsive element	TCTTAC	1694	6	-
Vra-LOC106777276	Chr11:4037107-4040107	LOC106777276	Vra	MRE	MYB binding site involved in light responsiveness	AACCTAA	1736	7	-
Vra-LOC106776954	Chr11:8321447-8324447	LOC106776954	Vra	Box 4	part of a conserved DNA module involved in light responsiveness	ATTAAT	1791	6	-
Vra-LOC106777276	Chr11:4037107-4040107	LOC106777276	Vra	G-box	cis-acting regulatory element involved in light responsiveness	CACGTC	1923	6	+
Vra-LOC106777276	Chr11:4037107-4040107	LOC106777276	Vra	ABRE	cis-acting element involved in the abscisic acid responsiveness	ACGTG	1923	5	-
Gma-LOC100813431	Chr11:3758120-3761120	LOC100813431	Gma	Box 4	part of a conserved DNA module involved in light responsiveness	ATTAAT	1942	6	-
Gma-LOC100813431	Chr11:3758120-3761120	LOC100813431	Gma	Box 4	part of a conserved DNA module involved in light responsiveness	ATTAAT	1946	6	-
Gma-LOC100813431	Chr11:3758120-3761120	LOC100813431	Gma	Box 4	part of a conserved DNA module involved in light responsiveness	ATTAAT	1950	6	-
Gma-LOC100813431	Chr11:3758120-3761120	LOC100813431	Gma	Box 4	part of a conserved DNA module involved in light responsiveness	ATTAAT	1954	6	-
Vra-LOC106777276	Chr11:4037107-4040107	LOC106777276	Vra	TCA-element	cis-acting element involved in salicylic acid responsiveness	CCATCTTTTT	2049	9	+
Gma-LOC100813431	Chr11:3758120-3761120	LOC100813431	Gma	AE-box	part of a module for light response	AGAAACAA	2113	8	-
Gma-LOC100813431	Chr11:3758120-3761120	LOC100813431	Gma	TC-rich repeats	cis-acting element involved in defense and stress responsiveness	ATTCTCTAAC	2178	9	-
Vra-LOC106777276	Chr11:4037107-4040107	LOC106777276	Vra	TCT-motif	part of a light responsive element	TCTTAC	2241	6	+
Vra-LOC106776954	Chr11:8321447-8324447	LOC106776954	Vra	ARE	cis-acting regulatory element essential for the anaerobic induction	AAACCA	2261	6	-
Gma-LOC100813431	Chr11:3758120-3761120	LOC100813431	Gma	O2-site	cis-acting regulatory element involved in zein metabolism regulation	GATGATGTGG	2351	9	-
Vra-LOC106777276	Chr11:4037107-4040107	LOC106777276	Vra	Box 4	part of a conserved DNA module involved in light responsiveness	ATTAAT	2371	6	-
Vra-LOC106777276	Chr11:4037107-4040107	LOC106777276	Vra	TGACG-motif	cis-acting regulatory element involved in the MeJA-responsiveness	TGACG	2417	5	-
Vra-LOC106777276	Chr11:4037107-4040107	LOC106777276	Vra	CGTCA-motif	cis-acting regulatory element involved in the MeJA-responsiveness	CGTCA	2417	5	+
Gma-LOC100813431	Chr11:3758120-3761120	LOC100813431	Gma	Box 4	part of a conserved DNA module involved in light responsiveness	ATTAAT	2442	6	-
Gma-LOC100813431	Chr11:3758120-3761120	LOC100813431	Gma	GT1-motif	light responsive element	GGTTAA	2544	6	-
Vra-LOC106776954	Chr11:8321447-8324447	LOC106776954	Vra	P-box	gibberellin-responsive element	CCTTTTG	2572	7	+
Vra-LOC106777276	Chr11:4037107-4040107	LOC106777276	Vra	MBS	MYB binding site involved in drought-inducibility	CAACTG	2580	6	-
Vra-LOC106777276	Chr11:4037107-4040107	LOC106777276	Vra	LTR	cis-acting element involved in low-temperature responsiveness	CCGAAA	2590	6	+
Vra-LOC106777276	Chr11:4037107-4040107	LOC106777276	Vra	LTR	cis-acting element involved in low-temperature responsiveness	CCGAAA	2603	6	+
Vra-LOC106776954	Chr11:8321447-8324447	LOC106776954	Vra	GT1-motif	light responsive element	GGTTAA	2615	6	+
Vra-LOC106777276	Chr11:4037107-4040107	LOC106777276	Vra	Box 4	part of a conserved DNA module involved in light responsiveness	ATTAAT	2637	6	-
Vra-LOC106777276	Chr11:4037107-4040107	LOC106777276	Vra	Box 4	part of a conserved DNA module involved in light responsiveness	ATTAAT	2696	6	-
Vra-LOC106777276	Chr11:4037107-4040107	LOC106777276	Vra	GT1-motif	light responsive element	GGTTAAT	2795	7	+
Vra-LOC106777276	Chr11:4037107-4040107	LOC106777276	Vra	ARE	cis-acting regulatory element essential for the anaerobic induction	AAACCA	2848	6	-
Vra-LOC106776954	Chr11:8321447-8324447	LOC106776954	Vra	G-Box	cis-acting regulatory element involved in light responsiveness	CACGTT	2866	6	-
Vra-LOC106776954	Chr11:8321447-8324447	LOC106776954	Vra	ABRE	cis-acting element involved in the abscisic acid responsiveness	ACGTG	2867	5	+
Vra-LOC106777276	Chr11:4037107-4040107	LOC106777276	Vra	ATCT-motif	part of a conserved DNA module involved in light responsiveness	AATCTAATCC	2963	9	-
Gma-LOC100794328	Chr14:7854646-7857646	LOC100794328	Gma	G-box	cis-acting regulatory element involved in light responsiveness	CACGTC	187	6	-
Gma-LOC100794328	Chr14:7854646-7857646	LOC100794328	Gma	ABRE	cis-acting element involved in the abscisic acid responsiveness	ACGTG	188	5	+
Gma-LOC100794328	Chr14:7854646-7857646	LOC100794328	Gma	P-box	gibberellin-responsive element	CCTTTTG	208	7	-
Gma-LOC100794328	Chr14:7854646-7857646	LOC100794328	Gma	ABRE	cis-acting element involved in the abscisic acid responsiveness	ACGTG	230	5	-
Gma-LOC100794328	Chr14:7854646-7857646	LOC100794328	Gma	G-Box	cis-acting regulatory element involved in light responsiveness	CACGTT	230	6	+
Gma-LOC100794328	Chr14:7854646-7857646	LOC100794328	Gma	GCN4_motif	cis-regulatory element involved in endosperm expression	TGAGTCA	244	7	-
Gma-LOC100794328	Chr14:7854646-7857646	LOC100794328	Gma	ATCT-motif	part of a conserved DNA module involved in light responsiveness	AATCTAATCC	402	9	+
Gma-LOC100794328	Chr14:7854646-7857646	LOC100794328	Gma	TCT-motif	part of a light responsive element	TCTTAC	630	6	-
Gma-LOC100794328	Chr14:7854646-7857646	LOC100794328	Gma	AAAC-motif	light responsive element	CAATCAAAACCT	636	11	+
Gma-LOC100794328	Chr14:7854646-7857646	LOC100794328	Gma	ARE	cis-acting regulatory element essential for the anaerobic induction	AAACCA	650	6	+
Gma-LOC100794328	Chr14:7854646-7857646	LOC100794328	Gma	Box 4	part of a conserved DNA module involved in light responsiveness	ATTAAT	809	6	+
Gma-LOC100794328	Chr14:7854646-7857646	LOC100794328	Gma	ATCT-motif	part of a conserved DNA module involved in light responsiveness	AATCTAATCC	873	9	+
Gma-LOC100794328	Chr14:7854646-7857646	LOC100794328	Gma	TCT-motif	part of a light responsive element	TCTTAC	1118	6	+
Gma-LOC100794328	Chr14:7854646-7857646	LOC100794328	Gma	I-box	part of a light responsive element	gGATAAGGTG	1147	9	-
Gma-LOC100794328	Chr14:7854646-7857646	LOC100794328	Gma	GATA-motif	part of a light responsive element	GATAGGG	1149	7	-
Gma-LOC100794328	Chr14:7854646-7857646	LOC100794328	Gma	RY-element	cis-acting regulatory element involved in seed-specific regulation	CATGCATG	1437	8	+
Gma-LOC100794328	Chr14:7854646-7857646	LOC100794328	Gma	GATA-motif	part of a light responsive element	GATAGGG	1581	7	+
Gma-LOC100794328	Chr14:7854646-7857646	LOC100794328	Gma	GT1-motif	light responsive element	GGTTAA	1923	6	-
Gma-LOC100794328	Chr14:7854646-7857646	LOC100794328	Gma	CAT-box	cis-acting regulatory element related to meristem expression	GCCACT	2096	6	+
Gma-LOC100794328	Chr14:7854646-7857646	LOC100794328	Gma	CAT-box	cis-acting regulatory element related to meristem expression	GCCACT	2137	6	-
Gma-LOC100794328	Chr14:7854646-7857646	LOC100794328	Gma	ARE	cis-acting regulatory element essential for the anaerobic induction	AAACCA	2145	6	+
Gma-LOC100794328	Chr14:7854646-7857646	LOC100794328	Gma	ARE	cis-acting regulatory element essential for the anaerobic induction	AAACCA	2187	6	+
Gma-LOC100794328	Chr14:7854646-7857646	LOC100794328	Gma	ARE	cis-acting regulatory element essential for the anaerobic induction	AAACCA	2224	6	+
Gma-LOC100794328	Chr14:7854646-7857646	LOC100794328	Gma	Box 4	part of a conserved DNA module involved in light responsiveness	ATTAAT	2243	6	-
Gma-LOC100794328	Chr14:7854646-7857646	LOC100794328	Gma	TC-rich repeats	cis-acting element involved in defense and stress responsiveness	GTTTTCTTAC	2436	9	+
Gma-LOC100794328	Chr14:7854646-7857646	LOC100794328	Gma	ABRE	cis-acting element involved in the abscisic acid responsiveness	ACGTG	2726	5	-
Gma-LOC100794328	Chr14:7854646-7857646	LOC100794328	Gma	G-box	cis-acting regulatory element involved in light responsiveness	CACGTC	2726	6	+
Gma-LOC100794328	Chr14:7854646-7857646	LOC100794328	Gma	CAT-box	cis-acting regulatory element related to meristem expression	GCCACT	2776	6	+
Gma-LOC100794328	Chr14:7854646-7857646	LOC100794328	Gma	O2-site	cis-acting regulatory element involved in zein metabolism regulation	GATGACATGG	2788	9	-
Gma-LOC100794328	Chr14:7854646-7857646	LOC100794328	Gma	GATA-motif	part of a light responsive element	AAGGATAAGG	2971	9	-
Gma-LOC100527318	Chr17:39186282-39189282	LOC100527318	Gma	Box 4	part of a conserved DNA module involved in light responsiveness	ATTAAT	188	6	+
Gma-LOC100527318	Chr17:39186282-39189282	LOC100527318	Gma	ARE	cis-acting regulatory element essential for the anaerobic induction	AAACCA	251	6	-
Gma-LOC100527318	Chr17:39186282-39189282	LOC100527318	Gma	CAT-box	cis-acting regulatory element related to meristem expression	GCCACT	337	6	-
Gma-LOC100527318	Chr17:39186282-39189282	LOC100527318	Gma	O2-site	cis-acting regulatory element involved in zein metabolism regulation	GATGACATGG	366	9	-
Gma-LOC100527318	Chr17:39186282-39189282	LOC100527318	Gma	ARE	cis-acting regulatory element essential for the anaerobic induction	AAACCA	537	6	-
Gma-LOC100527318	Chr17:39186282-39189282	LOC100527318	Gma	RY-element	cis-acting regulatory element involved in seed-specific regulation	CATGCATG	993	8	+
Gma-LOC100527318	Chr17:39186282-39189282	LOC100527318	Gma	I-box	part of a light responsive element	gGATAAGGTG	1287	9	+
Gma-LOC100527318	Chr17:39186282-39189282	LOC100527318	Gma	GATA-motif	part of a light responsive element	GATAGGG	1288	7	+
Gma-LOC100527318	Chr17:39186282-39189282	LOC100527318	Gma	ACE	cis-acting element involved in light responsiveness	CTAACGTATT	1497	9	+
Gma-LOC100527318	Chr17:39186282-39189282	LOC100527318	Gma	TC-rich repeats	cis-acting element involved in defense and stress responsiveness	ATTCTCTAAC	1585	9	-
Gma-LOC100527318	Chr17:39186282-39189282	LOC100527318	Gma	TCCC-motif	part of a light responsive element	TCTCCCT	1681	7	-
Gma-LOC100527318	Chr17:39186282-39189282	LOC100527318	Gma	AAAC-motif	light responsive element	CAATCAAAACCT	1685	11	-
Gma-LOC100527318	Chr17:39186282-39189282	LOC100527318	Gma	GA-motif	part of a light responsive element	ATAGATAA	1772	8	+
Gma-LOC100527318	Chr17:39186282-39189282	LOC100527318	Gma	G-Box	cis-acting regulatory element involved in light responsiveness	CACGTT	1805	6	-
Gma-LOC100527318	Chr17:39186282-39189282	LOC100527318	Gma	ABRE	cis-acting element involved in the abscisic acid responsiveness	ACGTG	1806	5	+
Gma-LOC100527318	Chr17:39186282-39189282	LOC100527318	Gma	Box 4	part of a conserved DNA module involved in light responsiveness	ATTAAT	1811	6	-
Gma-LOC100527318	Chr17:39186282-39189282	LOC100527318	Gma	GT1-motif	light responsive element	GGTTAA	1848	6	+
Gma-LOC100527318	Chr17:39186282-39189282	LOC100527318	Gma	AT1-motif	part of a light responsive module	AATTATTTTTTATT	1872	13	-
Gma-LOC100527318	Chr17:39186282-39189282	LOC100527318	Gma	GT1-motif	light responsive element	GGTTAA	1890	6	+
Gma-LOC100527318	Chr17:39186282-39189282	LOC100527318	Gma	TC-rich repeats	cis-acting element involved in defense and stress responsiveness	ATTCTCTAAC	1891	9	-
Gma-LOC100527318	Chr17:39186282-39189282	LOC100527318	Gma	TATC-box	cis-acting element involved in gibberellin-responsiveness	TATCCCA	2011	7	+
Gma-LOC100527318	Chr17:39186282-39189282	LOC100527318	Gma	Box 4	part of a conserved DNA module involved in light responsiveness	ATTAAT	2042	6	-
Gma-LOC100527318	Chr17:39186282-39189282	LOC100527318	Gma	TC-rich repeats	cis-acting element involved in defense and stress responsiveness	GTTTTCTTAC	2178	9	+
Gma-LOC100527318	Chr17:39186282-39189282	LOC100527318	Gma	TCT-motif	part of a light responsive element	TCTTAC	2182	6	+
Gma-LOC100527318	Chr17:39186282-39189282	LOC100527318	Gma	I-box	part of a light responsive element	cCATATCCAAT	2259	10	+
Gma-LOC100527318	Chr17:39186282-39189282	LOC100527318	Gma	Box 4	part of a conserved DNA module involved in light responsiveness	ATTAAT	2268	6	-
Gma-LOC100527318	Chr17:39186282-39189282	LOC100527318	Gma	AE-box	part of a module for light response	AGAAACAA	2356	8	-
Gma-LOC100527318	Chr17:39186282-39189282	LOC100527318	Gma	3-AF1 binding site	light responsive element	TAAGAGAGGAA	2392	10	+
Gma-LOC100527318	Chr17:39186282-39189282	LOC100527318	Gma	GATA-motif	part of a light responsive element	GATAGGA	2521	7	-
Gma-LOC100527318	Chr17:39186282-39189282	LOC100527318	Gma	I-box	part of a light responsive element	TGATAATGT	2642	9	-
Gma-LOC100527318	Chr17:39186282-39189282	LOC100527318	Gma	G-box	cis-acting regulatory element involved in light responsiveness	CACGTC	2854	6	-
Gma-LOC100527318	Chr17:39186282-39189282	LOC100527318	Gma	ABRE	cis-acting element involved in the abscisic acid responsiveness	ACGTG	2855	5	+
Gma-LOC100527318	Chr17:39186282-39189282	LOC100527318	Gma	ABRE	cis-acting element involved in the abscisic acid responsiveness	ACGTG	2895	5	-
Gma-LOC100527318	Chr17:39186282-39189282	LOC100527318	Gma	G-box	cis-acting regulatory element involved in light responsiveness	CACGTC	2895	6	+
Gma-LOC100777579	Chr19:48414027-48417027	LOC100777579	Gma	ARE	cis-acting regulatory element essential for the anaerobic induction	AAACCA	302	6	+
Gma-LOC100777579	Chr19:48414027-48417027	LOC100777579	Gma	GARE-motif	gibberellin-responsive element	TCTGTTG	398	7	+
Gma-LOC100777579	Chr19:48414027-48417027	LOC100777579	Gma	Box 4	part of a conserved DNA module involved in light responsiveness	ATTAAT	497	6	+
Gma-LOC100777579	Chr19:48414027-48417027	LOC100777579	Gma	ARE	cis-acting regulatory element essential for the anaerobic induction	AAACCA	606	6	-
Gma-LOC100777579	Chr19:48414027-48417027	LOC100777579	Gma	ARE	cis-acting regulatory element essential for the anaerobic induction	AAACCA	650	6	+
Gma-LOC100777579	Chr19:48414027-48417027	LOC100777579	Gma	CGTCA-motif	cis-acting regulatory element involved in the MeJA-responsiveness	CGTCA	693	5	-
Gma-LOC100777579	Chr19:48414027-48417027	LOC100777579	Gma	TGACG-motif	cis-acting regulatory element involved in the MeJA-responsiveness	TGACG	693	5	+
Gma-LOC100777579	Chr19:48414027-48417027	LOC100777579	Gma	TCCC-motif	part of a light responsive element	TCTCCCT	735	7	-
Gma-LOC100777579	Chr19:48414027-48417027	LOC100777579	Gma	TCA-element	cis-acting element involved in salicylic acid responsiveness	CCATCTTTTT	828	9	-
Gma-LOC100777579	Chr19:48414027-48417027	LOC100777579	Gma	TCT-motif	part of a light responsive element	TCTTAC	886	6	-
Gma-LOC100777579	Chr19:48414027-48417027	LOC100777579	Gma	TCT-motif	part of a light responsive element	TCTTAC	917	6	-
Gma-LOC100777579	Chr19:48414027-48417027	LOC100777579	Gma	G-Box	cis-acting regulatory element involved in light responsiveness	CACGTT	999	6	-
Gma-LOC100777579	Chr19:48414027-48417027	LOC100777579	Gma	ABRE	cis-acting element involved in the abscisic acid responsiveness	ACGTG	1000	5	+
Gma-LOC100777579	Chr19:48414027-48417027	LOC100777579	Gma	LTR	cis-acting element involved in low-temperature responsiveness	CCGAAA	1026	6	+
Gma-LOC100777579	Chr19:48414027-48417027	LOC100777579	Gma	MRE	MYB binding site involved in light responsiveness	AACCTAA	1172	7	-
Gma-LOC100777579	Chr19:48414027-48417027	LOC100777579	Gma	Box 4	part of a conserved DNA module involved in light responsiveness	ATTAAT	1275	6	+
Gma-LOC100777579	Chr19:48414027-48417027	LOC100777579	Gma	ARE	cis-acting regulatory element essential for the anaerobic induction	AAACCA	1287	6	-
Gma-LOC100777579	Chr19:48414027-48417027	LOC100777579	Gma	Box 4	part of a conserved DNA module involved in light responsiveness	ATTAAT	1303	6	+
Gma-LOC100777579	Chr19:48414027-48417027	LOC100777579	Gma	Box 4	part of a conserved DNA module involved in light responsiveness	ATTAAT	1338	6	+
Gma-LOC100777579	Chr19:48414027-48417027	LOC100777579	Gma	Box 4	part of a conserved DNA module involved in light responsiveness	ATTAAT	1713	6	-
Gma-LOC100777579	Chr19:48414027-48417027	LOC100777579	Gma	G-Box	cis-acting regulatory element involved in light responsiveness	CACGTT	1775	6	-
Gma-LOC100777579	Chr19:48414027-48417027	LOC100777579	Gma	ABRE	cis-acting element involved in the abscisic acid responsiveness	ACGTG	1776	5	+
Gma-LOC100777579	Chr19:48414027-48417027	LOC100777579	Gma	3-AF1 binding site	light responsive element	TAAGAGAGGAA	1892	10	-
Gma-LOC100777579	Chr19:48414027-48417027	LOC100777579	Gma	Box 4	part of a conserved DNA module involved in light responsiveness	ATTAAT	2099	6	-
Gma-LOC100777579	Chr19:48414027-48417027	LOC100777579	Gma	Box 4	part of a conserved DNA module involved in light responsiveness	ATTAAT	2146	6	-
Gma-LOC100777579	Chr19:48414027-48417027	LOC100777579	Gma	GATA-motif	part of a light responsive element	GATAGGA	2396	7	-
Gma-LOC100777579	Chr19:48414027-48417027	LOC100777579	Gma	chs-CMA2a	part of a light responsive element	TCACTTGA	2472	8	+
Gma-LOC100777579	Chr19:48414027-48417027	LOC100777579	Gma	GARE-motif	gibberellin-responsive element	TCTGTTG	2525	7	+
Gma-LOC100777579	Chr19:48414027-48417027	LOC100777579	Gma	ARE	cis-acting regulatory element essential for the anaerobic induction	AAACCA	2592	6	+
Gma-LOC100777579	Chr19:48414027-48417027	LOC100777579	Gma	Box 4	part of a conserved DNA module involved in light responsiveness	ATTAAT	2864	6	-
Gma-LOC100777579	Chr19:48414027-48417027	LOC100777579	Gma	G-box	cis-acting regulatory element involved in light responsiveness	CACGAC	2978	6	-
Lja-Lj1g3v0998730	Chr1:12656912-12659912	Lj1g3v0998730	Lja	MSA-like	cis-acting element involved in cell cycle regulation	(T/C)C(T/C)AACGG(T/C)(T/C)A	1514	8.5	-
Lja-Lj1g3v0998730	Chr1:12656912-12659912	Lj1g3v0998730	Lja	GARE-motif	gibberellin-responsive element	TCTGTTG	1223	7	-
Lja-Lj1g3v0998730	Chr1:12656912-12659912	Lj1g3v0998730	Lja	GARE-motif	gibberellin-responsive element	TCTGTTG	1249	7	-
Lja-Lj1g3v0998730	Chr1:12656912-12659912	Lj1g3v0998730	Lja	AuxRR-core	cis-acting regulatory element involved in auxin responsiveness	GGTCCAT	2940	7	+
Lja-Lj1g3v0998730	Chr1:12656912-12659912	Lj1g3v0998730	Lja	I-box	part of a light responsive element	cCATATCCAAT	1634	10	+
Lja-Lj1g3v0998730	Chr1:12656912-12659912	Lj1g3v0998730	Lja	Box 4	part of a conserved DNA module involved in light responsiveness	ATTAAT	741	6	+
Lja-Lj1g3v0998730	Chr1:12656912-12659912	Lj1g3v0998730	Lja	Box 4	part of a conserved DNA module involved in light responsiveness	ATTAAT	1012	6	+
Lja-Lj1g3v0998730	Chr1:12656912-12659912	Lj1g3v0998730	Lja	Box 4	part of a conserved DNA module involved in light responsiveness	ATTAAT	1294	6	+
Lja-Lj1g3v0998730	Chr1:12656912-12659912	Lj1g3v0998730	Lja	Box 4	part of a conserved DNA module involved in light responsiveness	ATTAAT	2683	6	-
Lja-Lj1g3v0998730	Chr1:12656912-12659912	Lj1g3v0998730	Lja	Box 4	part of a conserved DNA module involved in light responsiveness	ATTAAT	2716	6	-
Lja-Lj1g3v0998730	Chr1:12656912-12659912	Lj1g3v0998730	Lja	Box 4	part of a conserved DNA module involved in light responsiveness	ATTAAT	2785	6	-
Lja-Lj1g3v0998730	Chr1:12656912-12659912	Lj1g3v0998730	Lja	Box 4	part of a conserved DNA module involved in light responsiveness	ATTAAT	2884	6	-
Lja-Lj1g3v0998730	Chr1:12656912-12659912	Lj1g3v0998730	Lja	AE-box	part of a module for light response	AGAAACTT	1198	8	+
Lja-Lj1g3v0998730	Chr1:12656912-12659912	Lj1g3v0998730	Lja	WUN-motif	wound-responsive element	AAATTTCCT	885	9	-
Lja-Lj1g3v0998730	Chr1:12656912-12659912	Lj1g3v0998730	Lja	G-box	cis-acting regulatory element involved in light responsiveness	CACGTG	2277	6	-
Lja-Lj1g3v0998730	Chr1:12656912-12659912	Lj1g3v0998730	Lja	GT1-motif	light responsive element	GGTTAAT	1512	7	-
Lja-Lj1g3v0998730	Chr1:12656912-12659912	Lj1g3v0998730	Lja	GT1-motif	light responsive element	GGTTAA	1513	6	-
Lja-Lj1g3v0998730	Chr1:12656912-12659912	Lj1g3v0998730	Lja	GT1-motif	light responsive element	GGTTAA	2248	6	+
Lja-Lj1g3v0998730	Chr1:12656912-12659912	Lj1g3v0998730	Lja	ABRE	cis-acting element involved in the abscisic acid responsiveness	ACGTG	509	5	-
Lja-Lj1g3v0998730	Chr1:12656912-12659912	Lj1g3v0998730	Lja	ABRE	cis-acting element involved in the abscisic acid responsiveness	ACGTG	2205	5	+
Lja-Lj1g3v0998730	Chr1:12656912-12659912	Lj1g3v0998730	Lja	ABRE	cis-acting element involved in the abscisic acid responsiveness	CACGTG	2277	6	-
Lja-Lj1g3v0998730	Chr1:12656912-12659912	Lj1g3v0998730	Lja	ABRE	cis-acting element involved in the abscisic acid responsiveness	ACGTG	2278	5	+
Lja-Lj1g3v0998730	Chr1:12656912-12659912	Lj1g3v0998730	Lja	ARE	cis-acting regulatory element essential for the anaerobic induction	AAACCA	60	6	+
Lja-Lj1g3v0998730	Chr1:12656912-12659912	Lj1g3v0998730	Lja	ARE	cis-acting regulatory element essential for the anaerobic induction	AAACCA	458	6	+
Lja-Lj1g3v0998730	Chr1:12656912-12659912	Lj1g3v0998730	Lja	ARE	cis-acting regulatory element essential for the anaerobic induction	AAACCA	1731	6	+
Lja-Lj1g3v0998730	Chr1:12656912-12659912	Lj1g3v0998730	Lja	ARE	cis-acting regulatory element essential for the anaerobic induction	AAACCA	1736	6	+
Lja-Lj1g3v0998730	Chr1:12656912-12659912	Lj1g3v0998730	Lja	ARE	cis-acting regulatory element essential for the anaerobic induction	AAACCA	2141	6	+
Lja-Lj1g3v0998730	Chr1:12656912-12659912	Lj1g3v0998730	Lja	ARE	cis-acting regulatory element essential for the anaerobic induction	AAACCA	2843	6	+
Lja-Lj1g3v0998730	Chr1:12656912-12659912	Lj1g3v0998730	Lja	TCA-element	cis-acting element involved in salicylic acid responsiveness	CCATCTTTTT	778	9	-
Lja-Lj1g3v0998730	Chr1:12656912-12659912	Lj1g3v0998730	Lja	TCA-element	cis-acting element involved in salicylic acid responsiveness	CCATCTTTTT	2846	9	+
Lja-Lj1g3v0998730	Chr1:12656912-12659912	Lj1g3v0998730	Lja	LTR	cis-acting element involved in low-temperature responsiveness	CCGAAA	901	6	+
Lja-Lj1g3v0998730	Chr1:12656912-12659912	Lj1g3v0998730	Lja	TGA-element	auxin-responsive element	AACGAC	1968	6	+
Lja-Lj1g3v0998730	Chr1:12656912-12659912	Lj1g3v0998730	Lja	G-Box	cis-acting regulatory element involved in light responsiveness	CACGTT	509	6	+
Lja-Lj1g3v0998730	Chr1:12656912-12659912	Lj1g3v0998730	Lja	G-Box	cis-acting regulatory element involved in light responsiveness	CACGTT	2204	6	-
Lja-Lj1g3v0998730	Chr1:12656912-12659912	Lj1g3v0998730	Lja	G-Box	cis-acting regulatory element involved in light responsiveness	CACGTG	2277	6	-
Lja-Lj1g3v0998730	Chr1:12656912-12659912	Lj1g3v0998730	Lja	G-Box	cis-acting regulatory element involved in light responsiveness	TCCACATGGCA	2923	10	+
Lja-Lj1g3v0998730	Chr1:12656912-12659912	Lj1g3v0998730	Lja	TCT-motif	part of a light responsive element	TCTTAC	1315	6	+
Lja-Lj1g3v0998730	Chr1:12656912-12659912	Lj1g3v0998730	Lja	TCT-motif	part of a light responsive element	TCTTAC	1977	6	-
Lja-Lj1g3v0998730	Chr1:12656912-12659912	Lj1g3v0998730	Lja	TCT-motif	part of a light responsive element	TCTTAC	2029	6	-
Lja-Lj1g3v0998730	Chr1:12656912-12659912	Lj1g3v0998730	Lja	3-AF1 binding site	light responsive element	TAAGAGAGGAA	2325	10	-
Lja-Lj1g3v0998730	Chr1:12656912-12659912	Lj1g3v0998730	Lja	MBS	MYB binding site involved in drought-inducibility	CAACTG	1535	6	-
Lja-Lj1g3v0998730	Chr1:12656912-12659912	Lj1g3v0998730	Lja	MBS	MYB binding site involved in drought-inducibility	CAACTG	2193	6	-
Pvu-PHAVU_001G026200g	Chr1:2403667-2406667	PHAVU_001G026200g	Pvu	TC-rich repeats	cis-acting element involved in defense and stress responsiveness	GTTTTCTTAC	1428	9	+
Pvu-PHAVU_001G026200g	Chr1:2403667-2406667	PHAVU_001G026200g	Pvu	TGACG-motif	cis-acting regulatory element involved in the MeJA-responsiveness	TGACG	101	5	+
Pvu-PHAVU_001G026200g	Chr1:2403667-2406667	PHAVU_001G026200g	Pvu	TGACG-motif	cis-acting regulatory element involved in the MeJA-responsiveness	TGACG	174	5	+
Pvu-PHAVU_001G026200g	Chr1:2403667-2406667	PHAVU_001G026200g	Pvu	TGACG-motif	cis-acting regulatory element involved in the MeJA-responsiveness	TGACG	1706	5	+
Pvu-PHAVU_001G026200g	Chr1:2403667-2406667	PHAVU_001G026200g	Pvu	TGACG-motif	cis-acting regulatory element involved in the MeJA-responsiveness	TGACG	1974	5	-
Pvu-PHAVU_001G026200g	Chr1:2403667-2406667	PHAVU_001G026200g	Pvu	TGACG-motif	cis-acting regulatory element involved in the MeJA-responsiveness	TGACG	2860	5	+
Pvu-PHAVU_001G026200g	Chr1:2403667-2406667	PHAVU_001G026200g	Pvu	GARE-motif	gibberellin-responsive element	TCTGTTG	2038	7	-
Pvu-PHAVU_001G026200g	Chr1:2403667-2406667	PHAVU_001G026200g	Pvu	I-box	part of a light responsive element	gGATAAGGTG	1890	9	+
Pvu-PHAVU_001G026200g	Chr1:2403667-2406667	PHAVU_001G026200g	Pvu	I-box	part of a light responsive element	ccttatcct	1941	9	+
Pvu-PHAVU_001G026200g	Chr1:2403667-2406667	PHAVU_001G026200g	Pvu	CAT-box	cis-acting regulatory element related to meristem expression	GCCACT	620	6	-
Pvu-PHAVU_001G026200g	Chr1:2403667-2406667	PHAVU_001G026200g	Pvu	CAT-box	cis-acting regulatory element related to meristem expression	GCCACT	1119	6	+
Pvu-PHAVU_001G026200g	Chr1:2403667-2406667	PHAVU_001G026200g	Pvu	CAT-box	cis-acting regulatory element related to meristem expression	GCCACT	1756	6	+
Pvu-PHAVU_001G026200g	Chr1:2403667-2406667	PHAVU_001G026200g	Pvu	CAT-box	cis-acting regulatory element related to meristem expression	GCCACT	2529	6	+
Pvu-PHAVU_001G026200g	Chr1:2403667-2406667	PHAVU_001G026200g	Pvu	RY-element	cis-acting regulatory element involved in seed-specific regulation	CATGCATG	2045	8	-
Pvu-PHAVU_001G026200g	Chr1:2403667-2406667	PHAVU_001G026200g	Pvu	G-box	cis-acting regulatory element involved in light responsiveness	TACGTG	129	6	+
Pvu-PHAVU_001G026200g	Chr1:2403667-2406667	PHAVU_001G026200g	Pvu	Box 4	part of a conserved DNA module involved in light responsiveness	ATTAAT	232	6	+
Pvu-PHAVU_001G026200g	Chr1:2403667-2406667	PHAVU_001G026200g	Pvu	Box 4	part of a conserved DNA module involved in light responsiveness	ATTAAT	1261	6	+
Pvu-PHAVU_001G026200g	Chr1:2403667-2406667	PHAVU_001G026200g	Pvu	Box 4	part of a conserved DNA module involved in light responsiveness	ATTAAT	1520	6	-
Pvu-PHAVU_001G026200g	Chr1:2403667-2406667	PHAVU_001G026200g	Pvu	Box 4	part of a conserved DNA module involved in light responsiveness	ATTAAT	1544	6	-
Pvu-PHAVU_001G026200g	Chr1:2403667-2406667	PHAVU_001G026200g	Pvu	Box 4	part of a conserved DNA module involved in light responsiveness	ATTAAT	2662	6	-
Pvu-PHAVU_001G026200g	Chr1:2403667-2406667	PHAVU_001G026200g	Pvu	GATA-motif	part of a light responsive element	AAGGATAAGG	527	9	+
Pvu-PHAVU_001G026200g	Chr1:2403667-2406667	PHAVU_001G026200g	Pvu	GATA-motif	part of a light responsive element	AAGGATAAGG	1941	10	-
Pvu-PHAVU_001G026200g	Chr1:2403667-2406667	PHAVU_001G026200g	Pvu	CGTCA-motif	cis-acting regulatory element involved in the MeJA-responsiveness	CGTCA	101	5	-
Pvu-PHAVU_001G026200g	Chr1:2403667-2406667	PHAVU_001G026200g	Pvu	CGTCA-motif	cis-acting regulatory element involved in the MeJA-responsiveness	CGTCA	174	5	-
Pvu-PHAVU_001G026200g	Chr1:2403667-2406667	PHAVU_001G026200g	Pvu	CGTCA-motif	cis-acting regulatory element involved in the MeJA-responsiveness	CGTCA	1706	5	-
Pvu-PHAVU_001G026200g	Chr1:2403667-2406667	PHAVU_001G026200g	Pvu	CGTCA-motif	cis-acting regulatory element involved in the MeJA-responsiveness	CGTCA	1974	5	+
Pvu-PHAVU_001G026200g	Chr1:2403667-2406667	PHAVU_001G026200g	Pvu	CGTCA-motif	cis-acting regulatory element involved in the MeJA-responsiveness	CGTCA	2860	5	-
Pvu-PHAVU_001G026200g	Chr1:2403667-2406667	PHAVU_001G026200g	Pvu	TCA-element	cis-acting element involved in salicylic acid responsiveness	CCATCTTTTT	49	9	-
Pvu-PHAVU_001G026200g	Chr1:2403667-2406667	PHAVU_001G026200g	Pvu	ARE	cis-acting regulatory element essential for the anaerobic induction	AAACCA	56	6	-
Pvu-PHAVU_001G026200g	Chr1:2403667-2406667	PHAVU_001G026200g	Pvu	ARE	cis-acting regulatory element essential for the anaerobic induction	AAACCA	825	6	+
Pvu-PHAVU_001G026200g	Chr1:2403667-2406667	PHAVU_001G026200g	Pvu	ARE	cis-acting regulatory element essential for the anaerobic induction	AAACCA	1168	6	+
Pvu-PHAVU_001G026200g	Chr1:2403667-2406667	PHAVU_001G026200g	Pvu	ARE	cis-acting regulatory element essential for the anaerobic induction	AAACCA	1204	6	+
Pvu-PHAVU_001G026200g	Chr1:2403667-2406667	PHAVU_001G026200g	Pvu	ARE	cis-acting regulatory element essential for the anaerobic induction	AAACCA	2435	6	+
Pvu-PHAVU_001G026200g	Chr1:2403667-2406667	PHAVU_001G026200g	Pvu	GA-motif	part of a light responsive element	ATAGATAA	190	8	+
Pvu-PHAVU_001G026200g	Chr1:2403667-2406667	PHAVU_001G026200g	Pvu	GT1-motif	light responsive element	GGTTAA	947	6	-
Pvu-PHAVU_001G026200g	Chr1:2403667-2406667	PHAVU_001G026200g	Pvu	ABRE	cis-acting element involved in the abscisic acid responsiveness	ACGTG	130	5	+
Pvu-PHAVU_001G026200g	Chr1:2403667-2406667	PHAVU_001G026200g	Pvu	ABRE	cis-acting element involved in the abscisic acid responsiveness	ACGTG	1723	5	-
Pvu-PHAVU_001G026200g	Chr1:2403667-2406667	PHAVU_001G026200g	Pvu	ATC-motif	part of a conserved DNA module involved in light responsiveness	AGTAATCT	2363	8	-
Pvu-PHAVU_001G026200g	Chr1:2403667-2406667	PHAVU_001G026200g	Pvu	G-Box	cis-acting regulatory element involved in light responsiveness	CACGTT	1723	6	+
Pvu-PHAVU_001G026200g	Chr1:2403667-2406667	PHAVU_001G026200g	Pvu	ACE	cis-acting element involved in light responsiveness	CTAACGTATT	560	9	+
Pvu-PHAVU_001G026200g	Chr1:2403667-2406667	PHAVU_001G026200g	Pvu	MBS	MYB binding site involved in drought-inducibility	CAACTG	627	6	+
Pvu-PHAVU_001G026200g	Chr1:2403667-2406667	PHAVU_001G026200g	Pvu	MBS	MYB binding site involved in drought-inducibility	CAACTG	958	6	+
Pvu-PHAVU_001G026200g	Chr1:2403667-2406667	PHAVU_001G026200g	Pvu	O2-site	cis-acting regulatory element involved in zein metabolism regulation	GATGACATGG	1768	9	-
Pvu-PHAVU_001G026200g	Chr1:2403667-2406667	PHAVU_001G026200g	Pvu	O2-site	cis-acting regulatory element involved in zein metabolism regulation	GATGATGTGG	2494	9	-
Gma-LOC100812452	Chr1:52641834-52644834	LOC100812452	Gma	TGACG-motif	cis-acting regulatory element involved in the MeJA-responsiveness	TGACG	942	5	-
Gma-LOC100812452	Chr1:52641834-52644834	LOC100812452	Gma	TGACG-motif	cis-acting regulatory element involved in the MeJA-responsiveness	TGACG	1188	5	+
Gma-LOC100812452	Chr1:52641834-52644834	LOC100812452	Gma	TGACG-motif	cis-acting regulatory element involved in the MeJA-responsiveness	TGACG	2812	5	+
Gma-LOC100812452	Chr1:52641834-52644834	LOC100812452	Gma	G-box	cis-acting regulatory element involved in light responsiveness	TAAACGTG	2741	8	+
Gma-LOC100812452	Chr1:52641834-52644834	LOC100812452	Gma	G-box	cis-acting regulatory element involved in light responsiveness	CACGTC	2813	6	-
Gma-LOC100812452	Chr1:52641834-52644834	LOC100812452	Gma	CGTCA-motif	cis-acting regulatory element involved in the MeJA-responsiveness	CGTCA	942	5	+
Gma-LOC100812452	Chr1:52641834-52644834	LOC100812452	Gma	CGTCA-motif	cis-acting regulatory element involved in the MeJA-responsiveness	CGTCA	1188	5	-
Gma-LOC100812452	Chr1:52641834-52644834	LOC100812452	Gma	CGTCA-motif	cis-acting regulatory element involved in the MeJA-responsiveness	CGTCA	2812	5	-
Gma-LOC100812452	Chr1:52641834-52644834	LOC100812452	Gma	Box 4	part of a conserved DNA module involved in light responsiveness	ATTAAT	415	6	+
Gma-LOC100812452	Chr1:52641834-52644834	LOC100812452	Gma	Box 4	part of a conserved DNA module involved in light responsiveness	ATTAAT	559	6	+
Gma-LOC100812452	Chr1:52641834-52644834	LOC100812452	Gma	Box 4	part of a conserved DNA module involved in light responsiveness	ATTAAT	1460	6	+
Gma-LOC100812452	Chr1:52641834-52644834	LOC100812452	Gma	MRE	MYB binding site involved in light responsiveness	AACCTAA	2479	7	+
Gma-LOC100812452	Chr1:52641834-52644834	LOC100812452	Gma	G-Box	cis-acting regulatory element involved in light responsiveness	CACGTT	2743	6	-
Gma-LOC100812452	Chr1:52641834-52644834	LOC100812452	Gma	LTR	cis-acting element involved in low-temperature responsiveness	CCGAAA	2525	6	-
Gma-LOC100812452	Chr1:52641834-52644834	LOC100812452	Gma	LTR	cis-acting element involved in low-temperature responsiveness	CCGAAA	2655	6	-
Gma-LOC100812452	Chr1:52641834-52644834	LOC100812452	Gma	ARE	cis-acting regulatory element essential for the anaerobic induction	AAACCA	1802	6	-
Gma-LOC100812452	Chr1:52641834-52644834	LOC100812452	Gma	ARE	cis-acting regulatory element essential for the anaerobic induction	AAACCA	2826	6	-
Gma-LOC100812452	Chr1:52641834-52644834	LOC100812452	Gma	TCA-element	cis-acting element involved in salicylic acid responsiveness	TCAGAAGAGG	2193	9	-
Gma-LOC100812452	Chr1:52641834-52644834	LOC100812452	Gma	GT1-motif	light responsive element	GGTTAA	2738	6	+
Gma-LOC100812452	Chr1:52641834-52644834	LOC100812452	Gma	ABRE	cis-acting element involved in the abscisic acid responsiveness	ACGTG	2744	5	+
Gma-LOC100812452	Chr1:52641834-52644834	LOC100812452	Gma	ABRE	cis-acting element involved in the abscisic acid responsiveness	ACGTG	2814	5	+
Gma-LOC100812452	Chr1:52641834-52644834	LOC100812452	Gma	P-box	gibberellin-responsive element	CCTTTTG	1079	7	-
Gma-LOC100812452	Chr1:52641834-52644834	LOC100812452	Gma	O2-site	cis-acting regulatory element involved in zein metabolism regulation	GTTGACGTGA	2810	9	+
Gma-LOC100786884	Chr20:46804215-46807215	LOC100786884	Gma	CGTCA-motif	cis-acting regulatory element involved in the MeJA-responsiveness	CGTCA	340	5	-
Gma-LOC100786884	Chr20:46804215-46807215	LOC100786884	Gma	TGACG-motif	cis-acting regulatory element involved in the MeJA-responsiveness	TGACG	340	5	+
Gma-LOC100786884	Chr20:46804215-46807215	LOC100786884	Gma	AuxRR-core	cis-acting regulatory element involved in auxin responsiveness	GGTCCAT	393	7	-
Gma-LOC100786884	Chr20:46804215-46807215	LOC100786884	Gma	chs-CMA2a	part of a light responsive element	TCACTTGA	460	8	-
Gma-LOC100786884	Chr20:46804215-46807215	LOC100786884	Gma	chs-CMA1a	part of a light responsive element	TTACTTAA	601	8	-
Gma-LOC100786884	Chr20:46804215-46807215	LOC100786884	Gma	I-box	part of a light responsive element	gGATAAGGTG	742	9	-
Gma-LOC100786884	Chr20:46804215-46807215	LOC100786884	Gma	TATC-box	cis-acting element involved in gibberellin-responsiveness	TATCCCA	747	7	+
Gma-LOC100786884	Chr20:46804215-46807215	LOC100786884	Gma	ARE	cis-acting regulatory element essential for the anaerobic induction	AAACCA	821	6	+
Gma-LOC100786884	Chr20:46804215-46807215	LOC100786884	Gma	Box 4	part of a conserved DNA module involved in light responsiveness	ATTAAT	826	6	+
Gma-LOC100786884	Chr20:46804215-46807215	LOC100786884	Gma	MRE	MYB binding site involved in light responsiveness	AACCTAA	971	7	+
Gma-LOC100786884	Chr20:46804215-46807215	LOC100786884	Gma	TCCC-motif	part of a light responsive element	TCTCCCT	1018	7	-
Gma-LOC100786884	Chr20:46804215-46807215	LOC100786884	Gma	TCCC-motif	part of a light responsive element	TCTCCCT	1124	7	+
Gma-LOC100786884	Chr20:46804215-46807215	LOC100786884	Gma	P-box	gibberellin-responsive element	CCTTTTG	1176	7	-
Gma-LOC100786884	Chr20:46804215-46807215	LOC100786884	Gma	GATA-motif	part of a light responsive element	AAGGATAAGG	1229	9	-
Gma-LOC100786884	Chr20:46804215-46807215	LOC100786884	Gma	ABRE	cis-acting element involved in the abscisic acid responsiveness	ACGTG	1305	5	-
Gma-LOC100786884	Chr20:46804215-46807215	LOC100786884	Gma	G-box	cis-acting regulatory element involved in light responsiveness	CACGTC	1305	6	+
Gma-LOC100786884	Chr20:46804215-46807215	LOC100786884	Gma	CGTCA-motif	cis-acting regulatory element involved in the MeJA-responsiveness	CGTCA	1307	5	+
Gma-LOC100786884	Chr20:46804215-46807215	LOC100786884	Gma	TGACG-motif	cis-acting regulatory element involved in the MeJA-responsiveness	TGACG	1307	5	-
Gma-LOC100786884	Chr20:46804215-46807215	LOC100786884	Gma	AE-box	part of a module for light response	AGAAACAA	1331	8	+
Gma-LOC100786884	Chr20:46804215-46807215	LOC100786884	Gma	I-box	part of a light responsive element	AAGATAAGGCT	1383	10	-
Gma-LOC100786884	Chr20:46804215-46807215	LOC100786884	Gma	TATC-box	cis-acting element involved in gibberellin-responsiveness	TATCCCA	1671	7	+
Gma-LOC100786884	Chr20:46804215-46807215	LOC100786884	Gma	GT1-motif	light responsive element	GGTTAA	1706	6	-
Gma-LOC100786884	Chr20:46804215-46807215	LOC100786884	Gma	LAMP-element	part of a light responsive element	CTTTATCA	1911	8	+
Gma-LOC100786884	Chr20:46804215-46807215	LOC100786884	Gma	Box 4	part of a conserved DNA module involved in light responsiveness	ATTAAT	1967	6	-
Gma-LOC100786884	Chr20:46804215-46807215	LOC100786884	Gma	GCN4_motif	cis-regulatory element involved in endosperm expression	TGAGTCA	2079	7	-
Gma-LOC100786884	Chr20:46804215-46807215	LOC100786884	Gma	O2-site	cis-acting regulatory element involved in zein metabolism regulation	GTTGACGTGA	2383	9	-
Gma-LOC100786884	Chr20:46804215-46807215	LOC100786884	Gma	ABRE	cis-acting element involved in the abscisic acid responsiveness	ACGTG	2392	5	-
Gma-LOC100786884	Chr20:46804215-46807215	LOC100786884	Gma	G-box	cis-acting regulatory element involved in light responsiveness	TACGTG	2392	6	-
Gma-LOC100786884	Chr20:46804215-46807215	LOC100786884	Gma	Box 4	part of a conserved DNA module involved in light responsiveness	ATTAAT	2450	6	-
Gma-LOC100786884	Chr20:46804215-46807215	LOC100786884	Gma	G-Box	cis-acting regulatory element involved in light responsiveness	CACGTT	2481	6	-
Gma-LOC100786884	Chr20:46804215-46807215	LOC100786884	Gma	ABRE	cis-acting element involved in the abscisic acid responsiveness	ACGTG	2482	5	+
Gma-LOC100786884	Chr20:46804215-46807215	LOC100786884	Gma	TCT-motif	part of a light responsive element	TCTTAC	2756	6	+
Gma-LOC100786884	Chr20:46804215-46807215	LOC100786884	Gma	Box 4	part of a conserved DNA module involved in light responsiveness	ATTAAT	2795	6	-
Gma-LOC100786884	Chr20:46804215-46807215	LOC100786884	Gma	Box 4	part of a conserved DNA module involved in light responsiveness	ATTAAT	2902	6	-
Pvu-PHAVU_002G013000g	Chr2:1475413-1478413	PHAVU_002G013000g	Pvu	MBS	MYB binding site involved in drought-inducibility	CAACTG	28	6	+
Pvu-PHAVU_002G013000g	Chr2:1475413-1478413	PHAVU_002G013000g	Pvu	TCA-element	cis-acting element involved in salicylic acid responsiveness	CCATCTTTTT	126	9	+
Pvu-PHAVU_002G013000g	Chr2:1475413-1478413	PHAVU_002G013000g	Pvu	Box 4	part of a conserved DNA module involved in light responsiveness	ATTAAT	218	6	+
Pvu-PHAVU_002G013000g	Chr2:1475413-1478413	PHAVU_002G013000g	Pvu	TCCC-motif	part of a light responsive element	TCTCCCT	241	7	-
Pvu-PHAVU_002G013000g	Chr2:1475413-1478413	PHAVU_002G013000g	Pvu	Box 4	part of a conserved DNA module involved in light responsiveness	ATTAAT	263	6	+
Pvu-PHAVU_002G013000g	Chr2:1475413-1478413	PHAVU_002G013000g	Pvu	Box 4	part of a conserved DNA module involved in light responsiveness	ATTAAT	290	6	+
Pvu-PHAVU_002G013000g	Chr2:1475413-1478413	PHAVU_002G013000g	Pvu	TCT-motif	part of a light responsive element	TCTTAC	299	6	-
Pvu-PHAVU_002G013000g	Chr2:1475413-1478413	PHAVU_002G013000g	Pvu	ARE	cis-acting regulatory element essential for the anaerobic induction	AAACCA	391	6	-
Pvu-PHAVU_002G013000g	Chr2:1475413-1478413	PHAVU_002G013000g	Pvu	TCT-motif	part of a light responsive element	TCTTAC	402	6	+
Pvu-PHAVU_002G013000g	Chr2:1475413-1478413	PHAVU_002G013000g	Pvu	GT1-motif	light responsive element	GGTTAA	481	6	-
Pvu-PHAVU_002G013000g	Chr2:1475413-1478413	PHAVU_002G013000g	Pvu	O2-site	cis-acting regulatory element involved in zein metabolism regulation	GATGA(C/T)(A/G)TG(A/G)	503	8	-
Pvu-PHAVU_002G013000g	Chr2:1475413-1478413	PHAVU_002G013000g	Pvu	TC-rich repeats	cis-acting element involved in defense and stress responsiveness	GTTTTCTTAC	540	9	-
Pvu-PHAVU_002G013000g	Chr2:1475413-1478413	PHAVU_002G013000g	Pvu	GT1-motif	light responsive element	GGTTAA	591	6	-
Pvu-PHAVU_002G013000g	Chr2:1475413-1478413	PHAVU_002G013000g	Pvu	GATA-motif	part of a light responsive element	AAGATAAGATT	750	10	+
Pvu-PHAVU_002G013000g	Chr2:1475413-1478413	PHAVU_002G013000g	Pvu	TCT-motif	part of a light responsive element	TCTTAC	753	6	-
Pvu-PHAVU_002G013000g	Chr2:1475413-1478413	PHAVU_002G013000g	Pvu	ARE	cis-acting regulatory element essential for the anaerobic induction	AAACCA	791	6	-
Pvu-PHAVU_002G013000g	Chr2:1475413-1478413	PHAVU_002G013000g	Pvu	chs-CMA1a	part of a light responsive element	TTACTTAA	822	8	-
Pvu-PHAVU_002G013000g	Chr2:1475413-1478413	PHAVU_002G013000g	Pvu	AE-box	part of a module for light response	AGAAACTT	1029	8	-
Pvu-PHAVU_002G013000g	Chr2:1475413-1478413	PHAVU_002G013000g	Pvu	GCN4_motif	cis-regulatory element involved in endosperm expression	TGAGTCA	1466	7	+
Pvu-PHAVU_002G013000g	Chr2:1475413-1478413	PHAVU_002G013000g	Pvu	Box 4	part of a conserved DNA module involved in light responsiveness	ATTAAT	1613	6	-
Pvu-PHAVU_002G013000g	Chr2:1475413-1478413	PHAVU_002G013000g	Pvu	GCN4_motif	cis-regulatory element involved in endosperm expression	TGAGTCA	1667	7	-
Pvu-PHAVU_002G013000g	Chr2:1475413-1478413	PHAVU_002G013000g	Pvu	ACE	cis-acting element involved in light responsiveness	GACACGTATG	1701	9	+
Pvu-PHAVU_002G013000g	Chr2:1475413-1478413	PHAVU_002G013000g	Pvu	AE-box	part of a module for light response	AGAAACAA	1796	8	-
Pvu-PHAVU_002G013000g	Chr2:1475413-1478413	PHAVU_002G013000g	Pvu	GT1-motif	light responsive element	GGTTAA	1927	6	+
Pvu-PHAVU_002G013000g	Chr2:1475413-1478413	PHAVU_002G013000g	Pvu	TGACG-motif	cis-acting regulatory element involved in the MeJA-responsiveness	TGACG	2004	5	+
Pvu-PHAVU_002G013000g	Chr2:1475413-1478413	PHAVU_002G013000g	Pvu	CGTCA-motif	cis-acting regulatory element involved in the MeJA-responsiveness	CGTCA	2004	5	-
Pvu-PHAVU_002G013000g	Chr2:1475413-1478413	PHAVU_002G013000g	Pvu	Box 4	part of a conserved DNA module involved in light responsiveness	ATTAAT	2235	6	-
Pvu-PHAVU_002G013000g	Chr2:1475413-1478413	PHAVU_002G013000g	Pvu	GA-motif	part of a light responsive element	ATAGATAA	2281	8	+
Pvu-PHAVU_002G013000g	Chr2:1475413-1478413	PHAVU_002G013000g	Pvu	Box 4	part of a conserved DNA module involved in light responsiveness	ATTAAT	2311	6	-
Pvu-PHAVU_002G013000g	Chr2:1475413-1478413	PHAVU_002G013000g	Pvu	ATCT-motif	part of a conserved DNA module involved in light responsiveness	AATCTAATCC	2456	9	+
Pvu-PHAVU_002G013000g	Chr2:1475413-1478413	PHAVU_002G013000g	Pvu	GATA-motif	part of a light responsive element	AAGATAAGATT	2526	10	+
Pvu-PHAVU_002G013000g	Chr2:1475413-1478413	PHAVU_002G013000g	Pvu	ATCT-motif	part of a conserved DNA module involved in light responsiveness	AATCTAATCC	2538	9	-
Pvu-PHAVU_002G013000g	Chr2:1475413-1478413	PHAVU_002G013000g	Pvu	Box 4	part of a conserved DNA module involved in light responsiveness	ATTAAT	2676	6	-
Pvu-PHAVU_002G013000g	Chr2:1475413-1478413	PHAVU_002G013000g	Pvu	GT1-motif	light responsive element	GGTTAA	2724	6	+
Pvu-PHAVU_002G013000g	Chr2:1475413-1478413	PHAVU_002G013000g	Pvu	Box 4	part of a conserved DNA module involved in light responsiveness	ATTAAT	2755	6	-
Pvu-PHAVU_002G013000g	Chr2:1475413-1478413	PHAVU_002G013000g	Pvu	G-Box	cis-acting regulatory element involved in light responsiveness	CACGTT	2811	6	-
Pvu-PHAVU_002G013000g	Chr2:1475413-1478413	PHAVU_002G013000g	Pvu	ABRE	cis-acting element involved in the abscisic acid responsiveness	ACGTG	2812	5	+
Pvu-PHAVU_002G013000g	Chr2:1475413-1478413	PHAVU_002G013000g	Pvu	GT1-motif	light responsive element	GGTTAA	2846	6	+
Pvu-PHAVU_002G013000g	Chr2:1475413-1478413	PHAVU_002G013000g	Pvu	GT1-motif	light responsive element	GGTTAA	2848	6	-
Lja-Lj2g3v1549720	Chr2:24381659-24384659	Lj2g3v1549720	Lja	TC-rich repeats	cis-acting element involved in defense and stress responsiveness	ATTCTCTAAC	11	9	+
Lja-Lj2g3v1549720	Chr2:24381659-24384659	Lj2g3v1549720	Lja	ARE	cis-acting regulatory element essential for the anaerobic induction	AAACCA	71	6	+
Lja-Lj2g3v1549720	Chr2:24381659-24384659	Lj2g3v1549720	Lja	CGTCA-motif	cis-acting regulatory element involved in the MeJA-responsiveness	CGTCA	116	5	-
Lja-Lj2g3v1549720	Chr2:24381659-24384659	Lj2g3v1549720	Lja	TGACG-motif	cis-acting regulatory element involved in the MeJA-responsiveness	TGACG	116	5	+
Lja-Lj2g3v1549720	Chr2:24381659-24384659	Lj2g3v1549720	Lja	chs-CMA1a	part of a light responsive element	TTACTTAA	160	8	+
Lja-Lj2g3v1549720	Chr2:24381659-24384659	Lj2g3v1549720	Lja	GATA-motif	part of a light responsive element	GATAGGG	313	7	+
Lja-Lj2g3v1549720	Chr2:24381659-24384659	Lj2g3v1549720	Lja	MRE	MYB binding site involved in light responsiveness	AACCTAA	349	7	-
Lja-Lj2g3v1549720	Chr2:24381659-24384659	Lj2g3v1549720	Lja	G-box	cis-acting regulatory element involved in light responsiveness	CACGAC	474	6	+
Lja-Lj2g3v1549720	Chr2:24381659-24384659	Lj2g3v1549720	Lja	TC-rich repeats	cis-acting element involved in defense and stress responsiveness	ATTCTCTAAC	667	9	+
Lja-Lj2g3v1549720	Chr2:24381659-24384659	Lj2g3v1549720	Lja	TCT-motif	part of a light responsive element	TCTTAC	671	6	+
Lja-Lj2g3v1549720	Chr2:24381659-24384659	Lj2g3v1549720	Lja	TCT-motif	part of a light responsive element	TCTTAC	677	6	+
Lja-Lj2g3v1549720	Chr2:24381659-24384659	Lj2g3v1549720	Lja	AuxRR-core	cis-acting regulatory element involved in auxin responsiveness	GGTCCAT	858	7	-
Lja-Lj2g3v1549720	Chr2:24381659-24384659	Lj2g3v1549720	Lja	GATA-motif	part of a light responsive element	AAGGATAAGG	1062	9	+
Lja-Lj2g3v1549720	Chr2:24381659-24384659	Lj2g3v1549720	Lja	GT1-motif	light responsive element	GGTTAA	1064	6	+
Lja-Lj2g3v1549720	Chr2:24381659-24384659	Lj2g3v1549720	Lja	ARE	cis-acting regulatory element essential for the anaerobic induction	AAACCA	1079	6	-
Lja-Lj2g3v1549720	Chr2:24381659-24384659	Lj2g3v1549720	Lja	G-Box	cis-acting regulatory element involved in light responsiveness	CACGTGAAA	1082	9	-
Lja-Lj2g3v1549720	Chr2:24381659-24384659	Lj2g3v1549720	Lja	G-Box	cis-acting regulatory element involved in light responsiveness	CACGTG	1085	6	+
Lja-Lj2g3v1549720	Chr2:24381659-24384659	Lj2g3v1549720	Lja	ABRE	cis-acting element involved in the abscisic acid responsiveness	CACGTG	1085	6	+
Lja-Lj2g3v1549720	Chr2:24381659-24384659	Lj2g3v1549720	Lja	G-box	cis-acting regulatory element involved in light responsiveness	CACGTG	1085	6	+
Lja-Lj2g3v1549720	Chr2:24381659-24384659	Lj2g3v1549720	Lja	ABRE	cis-acting element involved in the abscisic acid responsiveness	ACGTG	1086	5	+
Lja-Lj2g3v1549720	Chr2:24381659-24384659	Lj2g3v1549720	Lja	G-Box	cis-acting regulatory element involved in light responsiveness	CACGTG	1181	6	+
Lja-Lj2g3v1549720	Chr2:24381659-24384659	Lj2g3v1549720	Lja	ABRE	cis-acting element involved in the abscisic acid responsiveness	CACGTG	1181	6	+
Lja-Lj2g3v1549720	Chr2:24381659-24384659	Lj2g3v1549720	Lja	G-box	cis-acting regulatory element involved in light responsiveness	CACGTG	1181	6	+
Lja-Lj2g3v1549720	Chr2:24381659-24384659	Lj2g3v1549720	Lja	ABRE	cis-acting element involved in the abscisic acid responsiveness	ACGTG	1182	5	+
Lja-Lj2g3v1549720	Chr2:24381659-24384659	Lj2g3v1549720	Lja	Box 4	part of a conserved DNA module involved in light responsiveness	ATTAAT	1499	6	-
Lja-Lj2g3v1549720	Chr2:24381659-24384659	Lj2g3v1549720	Lja	ARE	cis-acting regulatory element essential for the anaerobic induction	AAACCA	1961	6	-
Lja-Lj2g3v1549720	Chr2:24381659-24384659	Lj2g3v1549720	Lja	CGTCA-motif	cis-acting regulatory element involved in the MeJA-responsiveness	CGTCA	2035	5	+
Lja-Lj2g3v1549720	Chr2:24381659-24384659	Lj2g3v1549720	Lja	TGACG-motif	cis-acting regulatory element involved in the MeJA-responsiveness	TGACG	2035	5	-
Lja-Lj2g3v1549720	Chr2:24381659-24384659	Lj2g3v1549720	Lja	CGTCA-motif	cis-acting regulatory element involved in the MeJA-responsiveness	CGTCA	2041	5	+
Lja-Lj2g3v1549720	Chr2:24381659-24384659	Lj2g3v1549720	Lja	TGACG-motif	cis-acting regulatory element involved in the MeJA-responsiveness	TGACG	2041	5	-
Lja-Lj2g3v1549720	Chr2:24381659-24384659	Lj2g3v1549720	Lja	CGTCA-motif	cis-acting regulatory element involved in the MeJA-responsiveness	CGTCA	2047	5	+
Lja-Lj2g3v1549720	Chr2:24381659-24384659	Lj2g3v1549720	Lja	TGACG-motif	cis-acting regulatory element involved in the MeJA-responsiveness	TGACG	2047	5	-
Lja-Lj2g3v1549720	Chr2:24381659-24384659	Lj2g3v1549720	Lja	GT1-motif	light responsive element	GGTTAAT	2080	7	+
Lja-Lj2g3v1549720	Chr2:24381659-24384659	Lj2g3v1549720	Lja	MBS	MYB binding site involved in drought-inducibility	CAACTG	2133	6	+
Lja-Lj2g3v1549720	Chr2:24381659-24384659	Lj2g3v1549720	Lja	I-box	part of a light responsive element	AAGATAAGGCT	2205	10	+
Lja-Lj2g3v1549720	Chr2:24381659-24384659	Lj2g3v1549720	Lja	ABRE	cis-acting element involved in the abscisic acid responsiveness	GCAACGTGTC	2249	9	-
Lja-Lj2g3v1549720	Chr2:24381659-24384659	Lj2g3v1549720	Lja	chs-CMA2a	part of a light responsive element	TCACTTGA	2295	8	-
Lja-Lj2g3v1549720	Chr2:24381659-24384659	Lj2g3v1549720	Lja	GATA-motif	part of a light responsive element	GATAGGA	2512	7	-
Lja-Lj2g3v1549720	Chr2:24381659-24384659	Lj2g3v1549720	Lja	Box 4	part of a conserved DNA module involved in light responsiveness	ATTAAT	2572	6	-
Lja-Lj2g3v1549720	Chr2:24381659-24384659	Lj2g3v1549720	Lja	GATA-motif	part of a light responsive element	GATAGGA	2584	7	+
Lja-Lj2g3v1549720	Chr2:24381659-24384659	Lj2g3v1549720	Lja	Box 4	part of a conserved DNA module involved in light responsiveness	ATTAAT	2661	6	-
Lja-Lj2g3v1549720	Chr2:24381659-24384659	Lj2g3v1549720	Lja	Box 4	part of a conserved DNA module involved in light responsiveness	ATTAAT	2719	6	-
Lja-Lj2g3v1549720	Chr2:24381659-24384659	Lj2g3v1549720	Lja	Box 4	part of a conserved DNA module involved in light responsiveness	ATTAAT	2723	6	-
Lja-Lj2g3v1549720	Chr2:24381659-24384659	Lj2g3v1549720	Lja	TC-rich repeats	cis-acting element involved in defense and stress responsiveness	ATTCTCTAAC	2817	9	-
Lja-Lj2g3v1549720	Chr2:24381659-24384659	Lj2g3v1549720	Lja	CAG-motif	part of a light response element	GAAAGGCAGAC	2834	10	+
Lja-Lj2g3v1549720	Chr2:24381659-24384659	Lj2g3v1549720	Lja	CGTCA-motif	cis-acting regulatory element involved in the MeJA-responsiveness	CGTCA	2877	5	+
Lja-Lj2g3v1549720	Chr2:24381659-24384659	Lj2g3v1549720	Lja	TGACG-motif	cis-acting regulatory element involved in the MeJA-responsiveness	TGACG	2877	5	-
Lja-Lj2g3v1549720	Chr2:24381659-24384659	Lj2g3v1549720	Lja	GA-motif	part of a light responsive element	ATAGATAA	2913	8	+
Pvu-PHAVU_002G127700g	Chr2:25710270-25713270	PHAVU_002G127700g	Pvu	Box 4	part of a conserved DNA module involved in light responsiveness	ATTAAT	55	6	+
Pvu-PHAVU_002G127700g	Chr2:25710270-25713270	PHAVU_002G127700g	Pvu	TGA-element	auxin-responsive element	AACGAC	83	6	-
Pvu-PHAVU_002G127700g	Chr2:25710270-25713270	PHAVU_002G127700g	Pvu	Box 4	part of a conserved DNA module involved in light responsiveness	ATTAAT	266	6	+
Pvu-PHAVU_002G127700g	Chr2:25710270-25713270	PHAVU_002G127700g	Pvu	AE-box	part of a module for light response	AGAAACTT	275	8	+
Pvu-PHAVU_002G127700g	Chr2:25710270-25713270	PHAVU_002G127700g	Pvu	AE-box	part of a module for light response	AGAAACTT	294	8	+
Pvu-PHAVU_002G127700g	Chr2:25710270-25713270	PHAVU_002G127700g	Pvu	circadian	cis-acting regulatory element involved in circadian control	CAAAGATATC	310	9	-
Pvu-PHAVU_002G127700g	Chr2:25710270-25713270	PHAVU_002G127700g	Pvu	TCT-motif	part of a light responsive element	TCTTAC	448	6	-
Pvu-PHAVU_002G127700g	Chr2:25710270-25713270	PHAVU_002G127700g	Pvu	Box 4	part of a conserved DNA module involved in light responsiveness	ATTAAT	457	6	+
Pvu-PHAVU_002G127700g	Chr2:25710270-25713270	PHAVU_002G127700g	Pvu	Box 4	part of a conserved DNA module involved in light responsiveness	ATTAAT	479	6	+
Pvu-PHAVU_002G127700g	Chr2:25710270-25713270	PHAVU_002G127700g	Pvu	ARE	cis-acting regulatory element essential for the anaerobic induction	AAACCA	497	6	-
Pvu-PHAVU_002G127700g	Chr2:25710270-25713270	PHAVU_002G127700g	Pvu	Box 4	part of a conserved DNA module involved in light responsiveness	ATTAAT	516	6	+
Pvu-PHAVU_002G127700g	Chr2:25710270-25713270	PHAVU_002G127700g	Pvu	LAMP-element	part of a light responsive element	CTTTATCA	562	8	+
Pvu-PHAVU_002G127700g	Chr2:25710270-25713270	PHAVU_002G127700g	Pvu	AACA_motif	involved in endosperm-specific negative expression	TAACAAACTCCA	599	11	+
Pvu-PHAVU_002G127700g	Chr2:25710270-25713270	PHAVU_002G127700g	Pvu	Box 4	part of a conserved DNA module involved in light responsiveness	ATTAAT	620	6	+
Pvu-PHAVU_002G127700g	Chr2:25710270-25713270	PHAVU_002G127700g	Pvu	ABRE	cis-acting element involved in the abscisic acid responsiveness	GCAACGTGTC	893	9	-
Pvu-PHAVU_002G127700g	Chr2:25710270-25713270	PHAVU_002G127700g	Pvu	G-Box	cis-acting regulatory element involved in light responsiveness	CACGTT	895	6	+
Pvu-PHAVU_002G127700g	Chr2:25710270-25713270	PHAVU_002G127700g	Pvu	ABRE	cis-acting element involved in the abscisic acid responsiveness	ACGTG	895	5	-
Pvu-PHAVU_002G127700g	Chr2:25710270-25713270	PHAVU_002G127700g	Pvu	G-Box	cis-acting regulatory element involved in light responsiveness	TCCACATGGCA	934	10	-
Pvu-PHAVU_002G127700g	Chr2:25710270-25713270	PHAVU_002G127700g	Pvu	G-Box	cis-acting regulatory element involved in light responsiveness	CACGTT	974	6	-
Pvu-PHAVU_002G127700g	Chr2:25710270-25713270	PHAVU_002G127700g	Pvu	ABRE	cis-acting element involved in the abscisic acid responsiveness	ACGTG	975	5	+
Pvu-PHAVU_002G127700g	Chr2:25710270-25713270	PHAVU_002G127700g	Pvu	ARE	cis-acting regulatory element essential for the anaerobic induction	AAACCA	1153	6	-
Pvu-PHAVU_002G127700g	Chr2:25710270-25713270	PHAVU_002G127700g	Pvu	TGA-element	auxin-responsive element	AACGAC	1369	6	-
Pvu-PHAVU_002G127700g	Chr2:25710270-25713270	PHAVU_002G127700g	Pvu	chs-CMA1a	part of a light responsive element	TTACTTAA	1438	8	-
Pvu-PHAVU_002G127700g	Chr2:25710270-25713270	PHAVU_002G127700g	Pvu	GATA-motif	part of a light responsive element	GATAGGA	1473	7	+
Pvu-PHAVU_002G127700g	Chr2:25710270-25713270	PHAVU_002G127700g	Pvu	GT1-motif	light responsive element	GGTTAA	1600	6	+
Pvu-PHAVU_002G127700g	Chr2:25710270-25713270	PHAVU_002G127700g	Pvu	MRE	MYB binding site involved in light responsiveness	AACCTAA	1723	7	+
Pvu-PHAVU_002G127700g	Chr2:25710270-25713270	PHAVU_002G127700g	Pvu	G-Box	cis-acting regulatory element involved in light responsiveness	CACGTT	2164	6	-
Pvu-PHAVU_002G127700g	Chr2:25710270-25713270	PHAVU_002G127700g	Pvu	ABRE	cis-acting element involved in the abscisic acid responsiveness	ACGTG	2165	5	+
Pvu-PHAVU_002G127700g	Chr2:25710270-25713270	PHAVU_002G127700g	Pvu	GATT-motif	part of a light responsive element	CTCCTGATTGGA	2330	11	+
Pvu-PHAVU_002G127700g	Chr2:25710270-25713270	PHAVU_002G127700g	Pvu	TGACG-motif	cis-acting regulatory element involved in the MeJA-responsiveness	TGACG	2361	5	+
Pvu-PHAVU_002G127700g	Chr2:25710270-25713270	PHAVU_002G127700g	Pvu	CGTCA-motif	cis-acting regulatory element involved in the MeJA-responsiveness	CGTCA	2361	5	-
Pvu-PHAVU_002G127700g	Chr2:25710270-25713270	PHAVU_002G127700g	Pvu	O2-site	cis-acting regulatory element involved in zein metabolism regulation	GATGATGTGG	2418	9	+
Pvu-PHAVU_002G127700g	Chr2:25710270-25713270	PHAVU_002G127700g	Pvu	TGA-element	auxin-responsive element	AACGAC	2601	6	-
Pvu-PHAVU_002G127700g	Chr2:25710270-25713270	PHAVU_002G127700g	Pvu	MBS	MYB binding site involved in drought-inducibility	CAACTG	2759	6	+
Pvu-PHAVU_002G127700g	Chr2:25710270-25713270	PHAVU_002G127700g	Pvu	GT1-motif	light responsive element	GGTTAA	2774	6	-
Pvu-PHAVU_002G127700g	Chr2:25710270-25713270	PHAVU_002G127700g	Pvu	GT1-motif	light responsive element	GGTTAA	2784	6	+
Pvu-PHAVU_002G127700g	Chr2:25710270-25713270	PHAVU_002G127700g	Pvu	chs-CMA1a	part of a light responsive element	TTACTTAA	2786	8	-
Pvu-PHAVU_002G127700g	Chr2:25710270-25713270	PHAVU_002G127700g	Pvu	chs-CMA2b	part of a light responsive element	GAACCTACACAC	2794	11	-
Pvu-PHAVU_002G127700g	Chr2:25710270-25713270	PHAVU_002G127700g	Pvu	TC-rich repeats	cis-acting element involved in defense and stress responsiveness	GTTTTCTTAC	2883	9	-
Pvu-PHAVU_002G127700g	Chr2:25710270-25713270	PHAVU_002G127700g	Pvu	3-AF1 binding site	light responsive element	TAAGAGAGGAA	2950	10	+
Pvu-PHAVU_002G127700g	Chr2:25710270-25713270	PHAVU_002G127700g	Pvu	GATA-motif	part of a light responsive element	AAGGATAAGG	2955	9	+
Mtr-LOC25491134	Chr3:41844059-41847059	LOC25491134	Mtr	TC-rich repeats	cis-acting element involved in defense and stress responsiveness	ATTCTCTAAC	21	9	-
Gma-LOC100813240	Chr3:43647067-43650067	LOC100813240	Gma	LTR	cis-acting element involved in low-temperature responsiveness	CCGAAA	88	6	-
Mtr-LOC25491134	Chr3:41844059-41847059	LOC25491134	Mtr	LTR	cis-acting element involved in low-temperature responsiveness	CCGAAA	185	6	-
Gma-LOC100813240	Chr3:43647067-43650067	LOC100813240	Gma	chs-CMA1a	part of a light responsive element	TTACTTAA	281	8	-
Mtr-LOC25491134	Chr3:41844059-41847059	LOC25491134	Mtr	LTR	cis-acting element involved in low-temperature responsiveness	CCGAAA	380	6	+
Gma-LOC100813240	Chr3:43647067-43650067	LOC100813240	Gma	Box 4	part of a conserved DNA module involved in light responsiveness	ATTAAT	394	6	+
Mtr-LOC25491134	Chr3:41844059-41847059	LOC25491134	Mtr	MRE	MYB binding site involved in light responsiveness	AACCTAA	458	7	-
Gma-LOC100813240	Chr3:43647067-43650067	LOC100813240	Gma	I-box	part of a light responsive element	gGATAAGGTG	585	9	-
Gma-LOC100813240	Chr3:43647067-43650067	LOC100813240	Gma	circadian	cis-acting regulatory element involved in circadian control	CAAAGATATC	612	9	-
Gma-LOC100813240	Chr3:43647067-43650067	LOC100813240	Gma	TATC-box	cis-acting element involved in gibberellin-responsiveness	TATCCCA	637	7	-
Mtr-LOC25491134	Chr3:41844059-41847059	LOC25491134	Mtr	ARE	cis-acting regulatory element essential for the anaerobic induction	AAACCA	735	6	-
Mtr-LOC25491134	Chr3:41844059-41847059	LOC25491134	Mtr	AE-box	part of a module for light response	AGAAACTT	774	8	+
Gma-LOC100813240	Chr3:43647067-43650067	LOC100813240	Gma	Box 4	part of a conserved DNA module involved in light responsiveness	ATTAAT	854	6	+
Gma-LOC100813240	Chr3:43647067-43650067	LOC100813240	Gma	ACE	cis-acting element involved in light responsiveness	CTAACGTATT	892	9	-
Gma-LOC100813240	Chr3:43647067-43650067	LOC100813240	Gma	TC-rich repeats	cis-acting element involved in defense and stress responsiveness	ATTCTCTAAC	897	9	-
Gma-LOC100813240	Chr3:43647067-43650067	LOC100813240	Gma	TCT-motif	part of a light responsive element	TCTTAC	1061	6	+
Gma-LOC100813240	Chr3:43647067-43650067	LOC100813240	Gma	TCT-motif	part of a light responsive element	TCTTAC	1106	6	+
Mtr-LOC25491134	Chr3:41844059-41847059	LOC25491134	Mtr	TCT-motif	part of a light responsive element	TCTTAC	1190	6	+
Mtr-LOC25491134	Chr3:41844059-41847059	LOC25491134	Mtr	I-box	part of a light responsive element	gGATAAGGTG	1199	9	-
Mtr-LOC25491134	Chr3:41844059-41847059	LOC25491134	Mtr	I-box	part of a light responsive element	AGATAAGG	1201	8	-
Mtr-LOC25491134	Chr3:41844059-41847059	LOC25491134	Mtr	GATA-motif	part of a light responsive element	AAGGATAAGG	1201	9	-
Gma-LOC100813240	Chr3:43647067-43650067	LOC100813240	Gma	Box 4	part of a conserved DNA module involved in light responsiveness	ATTAAT	1541	6	-
Mtr-LOC25491134	Chr3:41844059-41847059	LOC25491134	Mtr	O2-site	cis-acting regulatory element involved in zein metabolism regulation	GATGA(C/T)(A/G)TG(A/G)	1550	8	-
Gma-LOC100813240	Chr3:43647067-43650067	LOC100813240	Gma	AT1-motif	part of a light responsive module	AATTATTTTTTATT	1562	13	-
Mtr-LOC25491134	Chr3:41844059-41847059	LOC25491134	Mtr	TATC-box	cis-acting element involved in gibberellin-responsiveness	TATCCCA	1566	7	-
Gma-LOC100813240	Chr3:43647067-43650067	LOC100813240	Gma	Box 4	part of a conserved DNA module involved in light responsiveness	ATTAAT	1573	6	-
Mtr-LOC25491134	Chr3:41844059-41847059	LOC25491134	Mtr	GATA-motif	part of a light responsive element	GATAGGA	1606	7	-
Gma-LOC100813240	Chr3:43647067-43650067	LOC100813240	Gma	GA-motif	part of a light responsive element	ATAGATAA	1630	8	-
Mtr-LOC25491134	Chr3:41844059-41847059	LOC25491134	Mtr	AE-box	part of a module for light response	AGAAACAA	1676	8	+
Gma-LOC100813240	Chr3:43647067-43650067	LOC100813240	Gma	Box 4	part of a conserved DNA module involved in light responsiveness	ATTAAT	1697	6	-
Gma-LOC100813240	Chr3:43647067-43650067	LOC100813240	Gma	Box 4	part of a conserved DNA module involved in light responsiveness	ATTAAT	1724	6	-
Mtr-LOC25491134	Chr3:41844059-41847059	LOC25491134	Mtr	Box 4	part of a conserved DNA module involved in light responsiveness	ATTAAT	1784	6	-
Mtr-LOC25491134	Chr3:41844059-41847059	LOC25491134	Mtr	Box 4	part of a conserved DNA module involved in light responsiveness	ATTAAT	1853	6	-
Mtr-LOC25491134	Chr3:41844059-41847059	LOC25491134	Mtr	Box 4	part of a conserved DNA module involved in light responsiveness	ATTAAT	1959	6	-
Mtr-LOC25491134	Chr3:41844059-41847059	LOC25491134	Mtr	Box 4	part of a conserved DNA module involved in light responsiveness	ATTAAT	1974	6	-
Gma-LOC100813240	Chr3:43647067-43650067	LOC100813240	Gma	TCA-element	cis-acting element involved in salicylic acid responsiveness	CCATCTTTTT	2045	9	-
Gma-LOC100813240	Chr3:43647067-43650067	LOC100813240	Gma	TCA-element	cis-acting element involved in salicylic acid responsiveness	CCATCTTTTT	2232	9	-
Mtr-LOC25491134	Chr3:41844059-41847059	LOC25491134	Mtr	TGACG-motif	cis-acting regulatory element involved in the MeJA-responsiveness	TGACG	2304	5	-
Mtr-LOC25491134	Chr3:41844059-41847059	LOC25491134	Mtr	CGTCA-motif	cis-acting regulatory element involved in the MeJA-responsiveness	CGTCA	2304	5	+
Mtr-LOC25491134	Chr3:41844059-41847059	LOC25491134	Mtr	LTR	cis-acting element involved in low-temperature responsiveness	CCGAAA	2366	6	+
Mtr-LOC25491134	Chr3:41844059-41847059	LOC25491134	Mtr	GCN4_motif	cis-regulatory element involved in endosperm expression	TGAGTCA	2426	7	+
Mtr-LOC25491134	Chr3:41844059-41847059	LOC25491134	Mtr	G-box	cis-acting regulatory element involved in light responsiveness	GCCACGTGGA	2483	9	-
Mtr-LOC25491134	Chr3:41844059-41847059	LOC25491134	Mtr	CAT-box	cis-acting regulatory element related to meristem expression	GCCACT	2487	6	-
Mtr-LOC25491134	Chr3:41844059-41847059	LOC25491134	Mtr	TCT-motif	part of a light responsive element	TCTTAC	2570	6	-
Mtr-LOC25491134	Chr3:41844059-41847059	LOC25491134	Mtr	Box 4	part of a conserved DNA module involved in light responsiveness	ATTAAT	2708	6	-
Mtr-LOC25491134	Chr3:41844059-41847059	LOC25491134	Mtr	Box 4	part of a conserved DNA module involved in light responsiveness	ATTAAT	2719	6	-
Gma-LOC100813240	Chr3:43647067-43650067	LOC100813240	Gma	G-Box	cis-acting regulatory element involved in light responsiveness	CACGTT	2791	6	-
Gma-LOC100813240	Chr3:43647067-43650067	LOC100813240	Gma	ABRE	cis-acting element involved in the abscisic acid responsiveness	ACGTG	2792	5	+
Gma-LOC100813240	Chr3:43647067-43650067	LOC100813240	Gma	G-box	cis-acting regulatory element involved in light responsiveness	TAACACGTAG	2804	9	-
Gma-LOC100813240	Chr3:43647067-43650067	LOC100813240	Gma	Box 4	part of a conserved DNA module involved in light responsiveness	ATTAAT	2929	6	-
Gma-LOC100802051	Chr4:50233088-50236088	LOC100802051	Gma	ATCT-motif	part of a conserved DNA module involved in light responsiveness	AATCTAATCC	25	9	-
Gma-LOC100500327	Chr4:15816602-15819602	LOC100500327	Gma	G-Box	cis-acting regulatory element involved in light responsiveness	CACGTT	83	6	-
Gma-LOC100500327	Chr4:15816602-15819602	LOC100500327	Gma	ABRE	cis-acting element involved in the abscisic acid responsiveness	ACGTG	84	5	+
Gma-LOC100802051	Chr4:50233088-50236088	LOC100802051	Gma	G-box	cis-acting regulatory element involved in light responsiveness	CACGAC	84	6	-
Gma-LOC100802051	Chr4:50233088-50236088	LOC100802051	Gma	P-box	gibberellin-responsive element	CCTTTTG	91	7	+
Van-LOC108331817	Chr4:23612894-23615894	LOC108331817	Van	TCA-element	cis-acting element involved in salicylic acid responsiveness	CCATCTTTTT	99	9	+
Gma-LOC100802051	Chr4:50233088-50236088	LOC100802051	Gma	O2-site	cis-acting regulatory element involved in zein metabolism regulation	GATGACATGG	106	9	-
Gma-LOC100802051	Chr4:50233088-50236088	LOC100802051	Gma	Box 4	part of a conserved DNA module involved in light responsiveness	ATTAAT	203	6	+
Gma-LOC100500327	Chr4:15816602-15819602	LOC100500327	Gma	GT1-motif	light responsive element	GGTTAA	313	6	-
Gma-LOC100802051	Chr4:50233088-50236088	LOC100802051	Gma	GT1-motif	light responsive element	GGTTAA	386	6	+
Gma-LOC100500327	Chr4:15816602-15819602	LOC100500327	Gma	Box 4	part of a conserved DNA module involved in light responsiveness	ATTAAT	430	6	+
Gma-LOC100500327	Chr4:15816602-15819602	LOC100500327	Gma	GATA-motif	part of a light responsive element	AAGATAAGATT	500	10	-
Gma-LOC100802051	Chr4:50233088-50236088	LOC100802051	Gma	CAT-box	cis-acting regulatory element related to meristem expression	GCCACT	538	6	+
Gma-LOC100500327	Chr4:15816602-15819602	LOC100500327	Gma	TCT-motif	part of a light responsive element	TCTTAC	539	6	+
Gma-LOC100500327	Chr4:15816602-15819602	LOC100500327	Gma	chs-CMA1a	part of a light responsive element	TTACTTAA	541	8	+
Van-LOC108331817	Chr4:23612894-23615894	LOC108331817	Van	Box 4	part of a conserved DNA module involved in light responsiveness	ATTAAT	694	6	+
Gma-LOC100802051	Chr4:50233088-50236088	LOC100802051	Gma	Box 4	part of a conserved DNA module involved in light responsiveness	ATTAAT	737	6	+
Van-LOC108331817	Chr4:23612894-23615894	LOC108331817	Van	Box 4	part of a conserved DNA module involved in light responsiveness	ATTAAT	849	6	+
Van-LOC108331817	Chr4:23612894-23615894	LOC108331817	Van	circadian	cis-acting regulatory element involved in circadian control	CAAAGATATC	860	9	-
Gma-LOC100500327	Chr4:15816602-15819602	LOC100500327	Gma	GT1-motif	light responsive element	GGTTAA	881	6	-
Gma-LOC100500327	Chr4:15816602-15819602	LOC100500327	Gma	TCA-element	cis-acting element involved in salicylic acid responsiveness	CCATCTTTTT	893	10	-
Gma-LOC100802051	Chr4:50233088-50236088	LOC100802051	Gma	I-box	part of a light responsive element	AGATAAGG	950	8	+
Gma-LOC100500327	Chr4:15816602-15819602	LOC100500327	Gma	Box 4	part of a conserved DNA module involved in light responsiveness	ATTAAT	956	6	+
Gma-LOC100500327	Chr4:15816602-15819602	LOC100500327	Gma	G-box	cis-acting regulatory element involved in light responsiveness	TAACACGTAG	986	9	-
Gma-LOC100500327	Chr4:15816602-15819602	LOC100500327	Gma	G-box	cis-acting regulatory element involved in light responsiveness	TACGTG	987	6	+
Gma-LOC100500327	Chr4:15816602-15819602	LOC100500327	Gma	ABRE	cis-acting element involved in the abscisic acid responsiveness	ACGTG	988	5	+
Gma-LOC100802051	Chr4:50233088-50236088	LOC100802051	Gma	Box 4	part of a conserved DNA module involved in light responsiveness	ATTAAT	994	6	+
Gma-LOC100500327	Chr4:15816602-15819602	LOC100500327	Gma	Box 4	part of a conserved DNA module involved in light responsiveness	ATTAAT	1004	6	+
Gma-LOC100500327	Chr4:15816602-15819602	LOC100500327	Gma	TC-rich repeats	cis-acting element involved in defense and stress responsiveness	GTTTTCTTAC	1035	9	+
Van-LOC108331817	Chr4:23612894-23615894	LOC108331817	Van	ABRE	cis-acting element involved in the abscisic acid responsiveness	ACGTG	1083	5	-
Van-LOC108331817	Chr4:23612894-23615894	LOC108331817	Van	G-box	cis-acting regulatory element involved in light responsiveness	TACGTG	1083	6	-
Gma-LOC100500327	Chr4:15816602-15819602	LOC100500327	Gma	Box 4	part of a conserved DNA module involved in light responsiveness	ATTAAT	1086	6	+
Gma-LOC100802051	Chr4:50233088-50236088	LOC100802051	Gma	chs-CMA1a	part of a light responsive element	TTACTTAA	1092	8	+
Van-LOC108331817	Chr4:23612894-23615894	LOC108331817	Van	Box 4	part of a conserved DNA module involved in light responsiveness	ATTAAT	1107	6	+
Gma-LOC100802051	Chr4:50233088-50236088	LOC100802051	Gma	Box 4	part of a conserved DNA module involved in light responsiveness	ATTAAT	1126	6	+
Van-LOC108331817	Chr4:23612894-23615894	LOC108331817	Van	TCCC-motif	part of a light responsive element	TCTCCCT	1165	7	-
Van-LOC108331817	Chr4:23612894-23615894	LOC108331817	Van	CAT-box	cis-acting regulatory element related to meristem expression	GCCACT	1173	6	-
Gma-LOC100500327	Chr4:15816602-15819602	LOC100500327	Gma	TGACG-motif	cis-acting regulatory element involved in the MeJA-responsiveness	TGACG	1218	5	+
Gma-LOC100500327	Chr4:15816602-15819602	LOC100500327	Gma	CGTCA-motif	cis-acting regulatory element involved in the MeJA-responsiveness	CGTCA	1218	5	-
Gma-LOC100802051	Chr4:50233088-50236088	LOC100802051	Gma	GA-motif	part of a light responsive element	ATAGATAA	1265	8	+
Gma-LOC100500327	Chr4:15816602-15819602	LOC100500327	Gma	TCT-motif	part of a light responsive element	TCTTAC	1270	6	-
Van-LOC108331817	Chr4:23612894-23615894	LOC108331817	Van	AuxRR-core	cis-acting regulatory element involved in auxin responsiveness	GGTCCAT	1276	7	+
Van-LOC108331817	Chr4:23612894-23615894	LOC108331817	Van	TGACG-motif	cis-acting regulatory element involved in the MeJA-responsiveness	TGACG	1308	5	+
Van-LOC108331817	Chr4:23612894-23615894	LOC108331817	Van	CGTCA-motif	cis-acting regulatory element involved in the MeJA-responsiveness	CGTCA	1308	5	-
Van-LOC108331817	Chr4:23612894-23615894	LOC108331817	Van	G-box	cis-acting regulatory element involved in light responsiveness	CACGTC	1309	6	-
Van-LOC108331817	Chr4:23612894-23615894	LOC108331817	Van	ABRE	cis-acting element involved in the abscisic acid responsiveness	ACGTG	1310	5	+
Gma-LOC100500327	Chr4:15816602-15819602	LOC100500327	Gma	GATA-motif	part of a light responsive element	GATAGGA	1367	7	+
Van-LOC108331817	Chr4:23612894-23615894	LOC108331817	Van	TGA-element	auxin-responsive element	AACGAC	1405	6	-
Van-LOC108331817	Chr4:23612894-23615894	LOC108331817	Van	TGA-element	auxin-responsive element	AACGAC	1438	6	-
Van-LOC108331817	Chr4:23612894-23615894	LOC108331817	Van	LTR	cis-acting element involved in low-temperature responsiveness	CCGAAA	1459	6	+
Gma-LOC100802051	Chr4:50233088-50236088	LOC100802051	Gma	ABRE	cis-acting element involved in the abscisic acid responsiveness	ACGTG	1475	5	-
Gma-LOC100802051	Chr4:50233088-50236088	LOC100802051	Gma	G-Box	cis-acting regulatory element involved in light responsiveness	CACGTT	1475	6	+
Gma-LOC100802051	Chr4:50233088-50236088	LOC100802051	Gma	LTR	cis-acting element involved in low-temperature responsiveness	CCGAAA	1480	6	-
Van-LOC108331817	Chr4:23612894-23615894	LOC108331817	Van	G-box	cis-acting regulatory element involved in light responsiveness	CACGAC	1488	6	-
Gma-LOC100802051	Chr4:50233088-50236088	LOC100802051	Gma	AuxRR-core	cis-acting regulatory element involved in auxin responsiveness	GGTCCAT	1536	7	+
Gma-LOC100802051	Chr4:50233088-50236088	LOC100802051	Gma	GTGGC-motif	part of a light responsive element	CAGCGTGTGGC	1592	10	+
Gma-LOC100802051	Chr4:50233088-50236088	LOC100802051	Gma	ARE	cis-acting regulatory element essential for the anaerobic induction	AAACCA	1616	6	-
Gma-LOC100802051	Chr4:50233088-50236088	LOC100802051	Gma	O2-site	cis-acting regulatory element involved in zein metabolism regulation	GATGACATGG	1643	9	+
Gma-LOC100500327	Chr4:15816602-15819602	LOC100500327	Gma	Box 4	part of a conserved DNA module involved in light responsiveness	ATTAAT	1672	6	-
Van-LOC108331817	Chr4:23612894-23615894	LOC108331817	Van	ATC-motif	part of a conserved DNA module involved in light responsiveness	AGTAATCT	1676	8	+
Gma-LOC100802051	Chr4:50233088-50236088	LOC100802051	Gma	Box 4	part of a conserved DNA module involved in light responsiveness	ATTAAT	1695	6	-
Gma-LOC100500327	Chr4:15816602-15819602	LOC100500327	Gma	TGACG-motif	cis-acting regulatory element involved in the MeJA-responsiveness	TGACG	1702	5	+
Gma-LOC100500327	Chr4:15816602-15819602	LOC100500327	Gma	CGTCA-motif	cis-acting regulatory element involved in the MeJA-responsiveness	CGTCA	1702	5	-
Van-LOC108331817	Chr4:23612894-23615894	LOC108331817	Van	G-box	cis-acting regulatory element involved in light responsiveness	CACGTC	1727	6	-
Van-LOC108331817	Chr4:23612894-23615894	LOC108331817	Van	ABRE	cis-acting element involved in the abscisic acid responsiveness	ACGTG	1728	5	+
Gma-LOC100802051	Chr4:50233088-50236088	LOC100802051	Gma	ABRE	cis-acting element involved in the abscisic acid responsiveness	GCAACGTGTC	1749	9	+
Gma-LOC100802051	Chr4:50233088-50236088	LOC100802051	Gma	Box 4	part of a conserved DNA module involved in light responsiveness	ATTAAT	1806	6	-
Gma-LOC100500327	Chr4:15816602-15819602	LOC100500327	Gma	O2-site	cis-acting regulatory element involved in zein metabolism regulation	GATGATGTGG	1852	9	-
Gma-LOC100500327	Chr4:15816602-15819602	LOC100500327	Gma	TGACG-motif	cis-acting regulatory element involved in the MeJA-responsiveness	TGACG	1864	5	-
Gma-LOC100500327	Chr4:15816602-15819602	LOC100500327	Gma	CGTCA-motif	cis-acting regulatory element involved in the MeJA-responsiveness	CGTCA	1864	5	+
Gma-LOC100802051	Chr4:50233088-50236088	LOC100802051	Gma	Box 4	part of a conserved DNA module involved in light responsiveness	ATTAAT	1889	6	-
Gma-LOC100802051	Chr4:50233088-50236088	LOC100802051	Gma	Box 4	part of a conserved DNA module involved in light responsiveness	ATTAAT	1893	6	-
Gma-LOC100802051	Chr4:50233088-50236088	LOC100802051	Gma	CGTCA-motif	cis-acting regulatory element involved in the MeJA-responsiveness	CGTCA	1962	5	+
Gma-LOC100802051	Chr4:50233088-50236088	LOC100802051	Gma	TGACG-motif	cis-acting regulatory element involved in the MeJA-responsiveness	TGACG	1962	5	-
Gma-LOC100802051	Chr4:50233088-50236088	LOC100802051	Gma	TATC-box	cis-acting element involved in gibberellin-responsiveness	TATCCCA	1982	7	-
Van-LOC108331817	Chr4:23612894-23615894	LOC108331817	Van	TCT-motif	part of a light responsive element	TCTTAC	2057	6	+
Van-LOC108331817	Chr4:23612894-23615894	LOC108331817	Van	ARE	cis-acting regulatory element essential for the anaerobic induction	AAACCA	2092	6	-
Gma-LOC100802051	Chr4:50233088-50236088	LOC100802051	Gma	Box 4	part of a conserved DNA module involved in light responsiveness	ATTAAT	2120	6	-
Van-LOC108331817	Chr4:23612894-23615894	LOC108331817	Van	TGA-element	auxin-responsive element	AACGAC	2178	6	-
Gma-LOC100802051	Chr4:50233088-50236088	LOC100802051	Gma	Box 4	part of a conserved DNA module involved in light responsiveness	ATTAAT	2178	6	-
Gma-LOC100500327	Chr4:15816602-15819602	LOC100500327	Gma	TGACG-motif	cis-acting regulatory element involved in the MeJA-responsiveness	TGACG	2191	5	+
Gma-LOC100500327	Chr4:15816602-15819602	LOC100500327	Gma	CGTCA-motif	cis-acting regulatory element involved in the MeJA-responsiveness	CGTCA	2191	5	-
Gma-LOC100802051	Chr4:50233088-50236088	LOC100802051	Gma	O2-site	cis-acting regulatory element involved in zein metabolism regulation	GTTGACGTGA	2196	9	-
Gma-LOC100802051	Chr4:50233088-50236088	LOC100802051	Gma	I-box	part of a light responsive element	gGATAAGGTG	2215	9	-
Gma-LOC100500327	Chr4:15816602-15819602	LOC100500327	Gma	ARE	cis-acting regulatory element essential for the anaerobic induction	AAACCA	2225	6	-
Gma-LOC100500327	Chr4:15816602-15819602	LOC100500327	Gma	AAAC-motif	light responsive element	CAATCAAAACCT	2225	11	-
Gma-LOC100802051	Chr4:50233088-50236088	LOC100802051	Gma	MRE	MYB binding site involved in light responsiveness	AACCTAA	2295	7	+
Gma-LOC100500327	Chr4:15816602-15819602	LOC100500327	Gma	CAT-box	cis-acting regulatory element related to meristem expression	GCCACT	2345	6	-
Gma-LOC100802051	Chr4:50233088-50236088	LOC100802051	Gma	P-box	gibberellin-responsive element	CCTTTTG	2372	7	+
Gma-LOC100802051	Chr4:50233088-50236088	LOC100802051	Gma	ARE	cis-acting regulatory element essential for the anaerobic induction	AAACCA	2383	6	-
Gma-LOC100500327	Chr4:15816602-15819602	LOC100500327	Gma	GA-motif	part of a light responsive element	ATAGATAA	2392	8	+
Van-LOC108331817	Chr4:23612894-23615894	LOC108331817	Van	ARE	cis-acting regulatory element essential for the anaerobic induction	AAACCA	2396	6	-
Gma-LOC100802051	Chr4:50233088-50236088	LOC100802051	Gma	GATA-motif	part of a light responsive element	AAGGATAAGG	2410	9	+
Gma-LOC100802051	Chr4:50233088-50236088	LOC100802051	Gma	TCA-element	cis-acting element involved in salicylic acid responsiveness	TCAGAAGAGG	2458	9	+
Gma-LOC100500327	Chr4:15816602-15819602	LOC100500327	Gma	MBS	MYB binding site involved in drought-inducibility	CAACTG	2495	6	-
Gma-LOC100802051	Chr4:50233088-50236088	LOC100802051	Gma	GA-motif	part of a light responsive element	ATAGATAA	2498	8	+
Gma-LOC100500327	Chr4:15816602-15819602	LOC100500327	Gma	MRE	MYB binding site involved in light responsiveness	AACCTAA	2564	7	-
Van-LOC108331817	Chr4:23612894-23615894	LOC108331817	Van	Box 4	part of a conserved DNA module involved in light responsiveness	ATTAAT	2622	6	-
Van-LOC108331817	Chr4:23612894-23615894	LOC108331817	Van	LTR	cis-acting element involved in low-temperature responsiveness	CCGAAA	2644	6	-
Van-LOC108331817	Chr4:23612894-23615894	LOC108331817	Van	GC-motif	enhancer-like element involved in anoxic specific inducibility	CCCCCG	2647	6	-
Gma-LOC100500327	Chr4:15816602-15819602	LOC100500327	Gma	TCCC-motif	part of a light responsive element	TCTCCCT	2653	7	-
Van-LOC108331817	Chr4:23612894-23615894	LOC108331817	Van	LTR	cis-acting element involved in low-temperature responsiveness	CCGAAA	2672	6	-
Gma-LOC100802051	Chr4:50233088-50236088	LOC100802051	Gma	GA-motif	part of a light responsive element	ATAGATAA	2719	8	+
Van-LOC108331817	Chr4:23612894-23615894	LOC108331817	Van	TC-rich repeats	cis-acting element involved in defense and stress responsiveness	GTTTTCTTAC	2776	9	+
Van-LOC108331817	Chr4:23612894-23615894	LOC108331817	Van	GC-motif	enhancer-like element involved in anoxic specific inducibility	CCCCCG	2785	6	+
Gma-LOC100802051	Chr4:50233088-50236088	LOC100802051	Gma	GATA-motif	part of a light responsive element	AAGATAAGATT	2790	10	+
Van-LOC108331817	Chr4:23612894-23615894	LOC108331817	Van	TC-rich repeats	cis-acting element involved in defense and stress responsiveness	GTTTTCTTAC	2854	9	+
Van-LOC108331817	Chr4:23612894-23615894	LOC108331817	Van	GT1-motif	light responsive element	GGTTAA	2860	6	-
Van-LOC108331817	Chr4:23612894-23615894	LOC108331817	Van	GC-motif	enhancer-like element involved in anoxic specific inducibility	CCCCCG	2883	6	-
Van-LOC108331817	Chr4:23612894-23615894	LOC108331817	Van	GT1-motif	light responsive element	GGTTAA	2887	6	+
Gma-LOC100500327	Chr4:15816602-15819602	LOC100500327	Gma	chs-CMA2b	part of a light responsive element	GAACCTACACAC	2916	11	-
Van-LOC108331817	Chr4:23612894-23615894	LOC108331817	Van	GC-motif	enhancer-like element involved in anoxic specific inducibility	CCCCCG	2917	6	+
Gma-LOC100802051	Chr4:50233088-50236088	LOC100802051	Gma	G-box	cis-acting regulatory element involved in light responsiveness	TAAACGTG	2946	8	+
Gma-LOC100802051	Chr4:50233088-50236088	LOC100802051	Gma	G-Box	cis-acting regulatory element involved in light responsiveness	CACGTT	2948	6	-
Gma-LOC100802051	Chr4:50233088-50236088	LOC100802051	Gma	ABRE	cis-acting element involved in the abscisic acid responsiveness	ACGTG	2949	5	+
Gma-LOC100802051	Chr4:50233088-50236088	LOC100802051	Gma	AuxRR-core	cis-acting regulatory element involved in auxin responsiveness	GGTCCAT	2953	7	+
Lja-Lj5g3v0308430	Chr5:2875350-2878350	Lj5g3v0308430	Lja	GT1-motif	light responsive element	GGTTAA	1075	6	+
Lja-Lj5g3v0308430	Chr5:2875350-2878350	Lj5g3v0308430	Lja	ABRE	cis-acting element involved in the abscisic acid responsiveness	CGTACGTGCA	1134	9	+
Lja-Lj5g3v0308430	Chr5:2875350-2878350	Lj5g3v0308430	Lja	G-box	cis-acting regulatory element involved in light responsiveness	TACGTG	1136	6	+
Lja-Lj5g3v0308430	Chr5:2875350-2878350	Lj5g3v0308430	Lja	ABRE	cis-acting element involved in the abscisic acid responsiveness	ACGTG	1137	5	+
Lja-Lj5g3v0308430	Chr5:2875350-2878350	Lj5g3v0308430	Lja	RY-element	cis-acting regulatory element involved in seed-specific regulation	CATGCATG	1196	8	+
Mtr-LOC11407899	Chr5:11042544-11045544	LOC11407899	Mtr	ARE	cis-acting regulatory element essential for the anaerobic induction	AAACCA	1200	6	+
Lja-Lj5g3v0308430	Chr5:2875350-2878350	Lj5g3v0308430	Lja	GT1-motif	light responsive element	GGTTAA	1271	6	-
Mtr-LOC11407899	Chr5:11042544-11045544	LOC11407899	Mtr	TATC-box	cis-acting element involved in gibberellin-responsiveness	TATCCCA	1306	7	+
Mtr-LOC11407899	Chr5:11042544-11045544	LOC11407899	Mtr	GT1-motif	light responsive element	GGTTAA	1348	6	+
Lja-Lj5g3v0308430	Chr5:2875350-2878350	Lj5g3v0308430	Lja	MBS	MYB binding site involved in drought-inducibility	CAACTG	1564	6	+
Lja-Lj5g3v0308430	Chr5:2875350-2878350	Lj5g3v0308430	Lja	GC-motif	enhancer-like element involved in anoxic specific inducibility	CCCCCG	1608	6	-
Mtr-LOC11407899	Chr5:11042544-11045544	LOC11407899	Mtr	O2-site	cis-acting regulatory element involved in zein metabolism regulation	GATGA(C/T)(A/G)TG(A/G)	1619	8	-
Lja-Lj5g3v0308430	Chr5:2875350-2878350	Lj5g3v0308430	Lja	MBS	MYB binding site involved in drought-inducibility	CAACTG	1638	6	-
Mtr-LOC11407899	Chr5:11042544-11045544	LOC11407899	Mtr	G-box	cis-acting regulatory element involved in light responsiveness	CACGAC	1866	6	+
Mtr-LOC11407899	Chr5:11042544-11045544	LOC11407899	Mtr	G-box	cis-acting regulatory element involved in light responsiveness	CACGTC	1869	6	-
Mtr-LOC11407899	Chr5:11042544-11045544	LOC11407899	Mtr	ABRE	cis-acting element involved in the abscisic acid responsiveness	ACGTG	1870	5	+
Lja-Lj5g3v0308430	Chr5:2875350-2878350	Lj5g3v0308430	Lja	ARE	cis-acting regulatory element essential for the anaerobic induction	AAACCA	2036	6	+
Lja-Lj5g3v0308430	Chr5:2875350-2878350	Lj5g3v0308430	Lja	CAT-box	cis-acting regulatory element related to meristem expression	GCCACT	2098	6	-
Mtr-LOC11407899	Chr5:11042544-11045544	LOC11407899	Mtr	I-box	part of a light responsive element	GTATAAGGCC	2125	9	-
Lja-Lj5g3v0308430	Chr5:2875350-2878350	Lj5g3v0308430	Lja	LAMP-element	part of a light responsive element	CTTTATCA	2125	8	-
Lja-Lj5g3v0308430	Chr5:2875350-2878350	Lj5g3v0308430	Lja	TCA-element	cis-acting element involved in salicylic acid responsiveness	CCATCTTTTT	2148	9	-
Mtr-LOC11407899	Chr5:11042544-11045544	LOC11407899	Mtr	MBS	MYB binding site involved in drought-inducibility	CAACTG	2188	6	+
Mtr-LOC11407899	Chr5:11042544-11045544	LOC11407899	Mtr	MBS	MYB binding site involved in drought-inducibility	CAACTG	2226	6	+
Mtr-LOC11407899	Chr5:11042544-11045544	LOC11407899	Mtr	circadian	cis-acting regulatory element involved in circadian control	CAAAGATATC	2276	9	+
Lja-Lj5g3v0308430	Chr5:2875350-2878350	Lj5g3v0308430	Lja	Box 4	part of a conserved DNA module involved in light responsiveness	ATTAAT	2305	6	-
Lja-Lj5g3v0308430	Chr5:2875350-2878350	Lj5g3v0308430	Lja	LTR	cis-acting element involved in low-temperature responsiveness	CCGAAA	2469	6	-
Lja-Lj5g3v0308430	Chr5:2875350-2878350	Lj5g3v0308430	Lja	O2-site	cis-acting regulatory element involved in zein metabolism regulation	GATGA(C/T)(A/G)TG(A/G)	2503	8	+
Lja-Lj5g3v0308430	Chr5:2875350-2878350	Lj5g3v0308430	Lja	TGACG-motif	cis-acting regulatory element involved in the MeJA-responsiveness	TGACG	2505	5	+
Lja-Lj5g3v0308430	Chr5:2875350-2878350	Lj5g3v0308430	Lja	CGTCA-motif	cis-acting regulatory element involved in the MeJA-responsiveness	CGTCA	2505	5	-
Lja-Lj5g3v0308430	Chr5:2875350-2878350	Lj5g3v0308430	Lja	G-box	cis-acting regulatory element involved in light responsiveness	CACGTC	2506	6	-
Lja-Lj5g3v0308430	Chr5:2875350-2878350	Lj5g3v0308430	Lja	ABRE	cis-acting element involved in the abscisic acid responsiveness	ACGTG	2507	5	+
Lja-Lj5g3v0308430	Chr5:2875350-2878350	Lj5g3v0308430	Lja	ABRE	cis-acting element involved in the abscisic acid responsiveness	ACGTG	2525	5	-
Lja-Lj5g3v0308430	Chr5:2875350-2878350	Lj5g3v0308430	Lja	G-Box	cis-acting regulatory element involved in light responsiveness	CACGTT	2525	6	+
Lja-Lj5g3v0308430	Chr5:2875350-2878350	Lj5g3v0308430	Lja	CAT-box	cis-acting regulatory element related to meristem expression	GCCACT	2558	6	+
Lja-Lj5g3v0308430	Chr5:2875350-2878350	Lj5g3v0308430	Lja	O2-site	cis-acting regulatory element involved in zein metabolism regulation	GATGA(C/T)(A/G)TG(A/G)	2570	8	-
Lja-Lj5g3v0308430	Chr5:2875350-2878350	Lj5g3v0308430	Lja	Box 4	part of a conserved DNA module involved in light responsiveness	ATTAAT	2713	6	-
Lja-Lj5g3v0308430	Chr5:2875350-2878350	Lj5g3v0308430	Lja	TGA-element	auxin-responsive element	AACGAC	2735	6	+
Lja-Lj5g3v0308430	Chr5:2875350-2878350	Lj5g3v0308430	Lja	I-box	part of a light responsive element	atGATAAGGTC	2812	10	+
Lja-Lj5g3v0308430	Chr5:2875350-2878350	Lj5g3v0308430	Lja	RY-element	cis-acting regulatory element involved in seed-specific regulation	CATGCATG	2852	8	-
Gma-LOC100816670	Chr6:10781636-10784636	LOC100816670	Gma	GT1-motif	light responsive element	GGTTAA	45	6	+
Vra-LOC106765213	Chr6:34652577-34655577	LOC106765213	Vra	Box 4	part of a conserved DNA module involved in light responsiveness	ATTAAT	50	6	+
Gma-LOC100816670	Chr6:10781636-10784636	LOC100816670	Gma	Box 4	part of a conserved DNA module involved in light responsiveness	ATTAAT	86	6	+
Gma-LOC100816670	Chr6:10781636-10784636	LOC100816670	Gma	AuxRR-core	cis-acting regulatory element involved in auxin responsiveness	GGTCCAT	95	7	-
Gma-LOC100816670	Chr6:10781636-10784636	LOC100816670	Gma	G-Box	cis-acting regulatory element involved in light responsiveness	CACGTT	101	6	+
Gma-LOC100816670	Chr6:10781636-10784636	LOC100816670	Gma	ABRE	cis-acting element involved in the abscisic acid responsiveness	ACGTG	101	5	-
Van-LOC108335282	Chr6:2634619-2637619	LOC108335282	Van	MBSI	MYB binding site involved in flavonoid biosynthetic genes regulation	aaaAaaC(G/C)GTTA	135	10.5	-
Gma-LOC100816670	Chr6:10781636-10784636	LOC100816670	Gma	CAT-box	cis-acting regulatory element related to meristem expression	GCCACT	152	6	-
Vra-LOC106765213	Chr6:34652577-34655577	LOC106765213	Vra	CAT-box	cis-acting regulatory element related to meristem expression	GCCACT	183	6	-
Pvu-PHAVU_006G090700g	Chr6:20919899-20922899	PHAVU_006G090700g	Pvu	TCT-motif	part of a light responsive element	TCTTAC	200	6	-
Vra-LOC106765213	Chr6:34652577-34655577	LOC106765213	Vra	O2-site	cis-acting regulatory element involved in zein metabolism regulation	GATGATGTGG	214	9	+
Van-LOC108335132	Chr6:7477007-7480007	LOC108335132	Van	G-Box	cis-acting regulatory element involved in light responsiveness	CACGTG	225	6	+
Van-LOC108335132	Chr6:7477007-7480007	LOC108335132	Van	ABRE	cis-acting element involved in the abscisic acid responsiveness	CACGTG	225	6	+
Van-LOC108335132	Chr6:7477007-7480007	LOC108335132	Van	G-box	cis-acting regulatory element involved in light responsiveness	CACGTG	225	6	+
Van-LOC108335132	Chr6:7477007-7480007	LOC108335132	Van	ABRE	cis-acting element involved in the abscisic acid responsiveness	ACGTG	226	5	+
Gma-LOC100816670	Chr6:10781636-10784636	LOC100816670	Gma	TCA-element	cis-acting element involved in salicylic acid responsiveness	TCAGAAGAGG	228	9	+
Van-LOC108335282	Chr6:2634619-2637619	LOC108335282	Van	P-box	gibberellin-responsive element	CCTTTTG	239	7	-
Vra-LOC106765213	Chr6:34652577-34655577	LOC106765213	Vra	TCT-motif	part of a light responsive element	TCTTAC	241	6	-
Vra-LOC106765213	Chr6:34652577-34655577	LOC106765213	Vra	ARE	cis-acting regulatory element essential for the anaerobic induction	AAACCA	277	6	-
Pvu-PHAVU_006G090700g	Chr6:20919899-20922899	PHAVU_006G090700g	Pvu	Box 4	part of a conserved DNA module involved in light responsiveness	ATTAAT	278	6	+
Van-LOC108335282	Chr6:2634619-2637619	LOC108335282	Van	TCT-motif	part of a light responsive element	TCTTAC	284	6	-
Vra-LOC106765213	Chr6:34652577-34655577	LOC106765213	Vra	TCT-motif	part of a light responsive element	TCTTAC	291	6	+
Vra-LOC106765213	Chr6:34652577-34655577	LOC106765213	Vra	ATCT-motif	part of a conserved DNA module involved in light responsiveness	AATCTAATCC	352	9	-
Gma-LOC100816670	Chr6:10781636-10784636	LOC100816670	Gma	Box 4	part of a conserved DNA module involved in light responsiveness	ATTAAT	396	6	+
Gma-LOC100816670	Chr6:10781636-10784636	LOC100816670	Gma	GCN4_motif	cis-regulatory element involved in endosperm expression	TGAGTCA	417	7	+
Pvu-PHAVU_006G090700g	Chr6:20919899-20922899	PHAVU_006G090700g	Pvu	Box 4	part of a conserved DNA module involved in light responsiveness	ATTAAT	428	6	+
Van-LOC108335132	Chr6:7477007-7480007	LOC108335132	Van	MRE	MYB binding site involved in light responsiveness	AACCTAA	451	7	-
Van-LOC108335282	Chr6:2634619-2637619	LOC108335282	Van	TCA-element	cis-acting element involved in salicylic acid responsiveness	CCATCTTTTT	500	9	+
Pvu-PHAVU_006G090700g	Chr6:20919899-20922899	PHAVU_006G090700g	Pvu	GT1-motif	light responsive element	GGTTAA	556	6	+
Pvu-PHAVU_006G090700g	Chr6:20919899-20922899	PHAVU_006G090700g	Pvu	TCT-motif	part of a light responsive element	TCTTAC	602	6	-
Van-LOC108335282	Chr6:2634619-2637619	LOC108335282	Van	Box 4	part of a conserved DNA module involved in light responsiveness	ATTAAT	603	6	+
Van-LOC108335132	Chr6:7477007-7480007	LOC108335132	Van	ARE	cis-acting regulatory element essential for the anaerobic induction	AAACCA	622	6	-
Vra-LOC106765213	Chr6:34652577-34655577	LOC106765213	Vra	RY-element	cis-acting regulatory element involved in seed-specific regulation	CATGCATG	662	8	+
Pvu-PHAVU_006G090700g	Chr6:20919899-20922899	PHAVU_006G090700g	Pvu	P-box	gibberellin-responsive element	CCTTTTG	666	7	+
Van-LOC108335282	Chr6:2634619-2637619	LOC108335282	Van	AE-box	part of a module for light response	AGAAACAA	671	8	-
Van-LOC108335282	Chr6:2634619-2637619	LOC108335282	Van	Box 4	part of a conserved DNA module involved in light responsiveness	ATTAAT	694	6	+
Van-LOC108335282	Chr6:2634619-2637619	LOC108335282	Van	TCT-motif	part of a light responsive element	TCTTAC	703	6	-
Van-LOC108335282	Chr6:2634619-2637619	LOC108335282	Van	TCT-motif	part of a light responsive element	TCTTAC	725	6	-
Vra-LOC106765213	Chr6:34652577-34655577	LOC106765213	Vra	ABRE	cis-acting element involved in the abscisic acid responsiveness	TACGGTC	749	7	+
Van-LOC108335132	Chr6:7477007-7480007	LOC108335132	Van	GT1-motif	light responsive element	GGTTAA	752	6	+
Vra-LOC106765213	Chr6:34652577-34655577	LOC106765213	Vra	TCT-motif	part of a light responsive element	TCTTAC	754	6	+
Van-LOC108335132	Chr6:7477007-7480007	LOC108335132	Van	I-box	part of a light responsive element	AGATAAGG	808	8	+
[truncated: 259 more rows]
