# Supplementary material for: Genome-wide identification of acyl-CoA binding proteins and possible functional prediction in legumes
Source: Front Genet. 2023 Jan 10;13:1057160. doi: 10.3389/fgene.2022.1057160 (PMC9871394; doi:10.3389/fgene.2022.1057160)
Supplement: Supplementary file 3 [file Table9.XLSX]

## Sheet: Sheet1
Table S9. The qRT-PCR primers of Arachis hypogaea ACBPs. The primers were designed with NCBI.
Primer name	Sequence
LOC112695528-qLP	CTCTACAGCTTGTATAACCAGGAC
LOC112695528-qRP	AACCAGGGTCTTCTTCCTCC
LOC112697755-qLP	TCGACGAATGTCGAGACAGC
LOC112697755-qRP	CGTGTTCCTCGCTCAACTCA
LOC112705889-qLP	AGGGAAGTGTGAGGGCCGA
LOC112705889-qRP	GCTCGACACCTTCTGCGACA
LOC112710818-qLP	GGGCCAGATATGAGCATGGG
LOC112710818-qRP	AAGGGCTTAACATTGGTGTAGA
LOC112747536-qLP	AGACTTTGCCAGAGAGCACA
LOC112747536-qRP	TGTTGAACACTCCAGGACGG
LOC112748411-qLP	CTCGAGCAAAGTGGAATGCG
LOC112748411-qRP	CAAGCCTGCAACTATGCCTTC
LOC112755376-qLP	AGGTCCGATGCTGACGAGA
LOC112755376-qRP	CGACACCTTCTGAGATCGCT
LOC112755531-qLP	AATCCATCTTCGTCGGCCTC
LOC112755531-qRP	CACCGGTTGTTGTGTGAGGT
LOC112756054-qLP	AGAGGAACAGAGGATTGTGAGGAG
LOC112756054-qRP	TCATCATGGTCGTCTTCATCGTT
LOC112758113-qLP	CCACAATGGCCGCCACCT
LOC112758113-qRP	AATGCCCAGCAACCGAAA
LOC112764731-qLP	TTGACAAGCCTAACATGGGCA
LOC112764731-qRP	AGCATTCCTCTCAAGCAGCA
LOC112775604-qLP	AGTCTACAAACTCGTCATCCTCAC
LOC112775604-qRP	ACCAAGTTGCCGTTTGCAG
LOC112786183-qLP	AACGGTTCGCAAGCCTCATA
LOC112786183-qRP	CCTCGCTCAATCTGGACTCA
LOC112800142-qLP	AGGGACAGAGCTAAGTGGGA
LOC112800142-qRP	AGGCCAGCTTCTTCCAACAG
LOC112800516-qLP	GAGATGGCCATGGAGCGATA
LOC112800516-qRP	ATACCTATGCCTTCAAATCCGA
