# Supplementary material for: Genome-wide identification of acyl-CoA binding proteins and possible functional prediction in legumes
Source: Front Genet. 2023 Jan 10;13:1057160. doi: 10.3389/fgene.2022.1057160 (PMC9871394; doi:10.3389/fgene.2022.1057160)
Supplement: Supplementary file 4 [file Table6.XLSX]

## Sheet: Sheet1
Table S7. The relative expression of ACBPs in different tissues of Arachis hypogaea. ACBPs genes expression in different tissues was obtained from qRT-PCR.
Gene_ID	root	stem	leaf	flower	pattee 5 seed	pattee 7 seed	pattee 10 seed
Ahy-Chr15-LOC112747536	7.07544	5.51916	7.64642	4.67575	6.41426	5.73582	4.48106
Ahy-Chr05-LOC112800142	3.47988	1.11178	5.88144	1.7875	1.96835	1.09443	1.5847
Ahy-Chr17-LOC112764731	0.352744	0.162733	0.393709	0.109924	0.172881	0.282815	0.125981
Ahy-Chr08-LOC112705889	0.542586	0.338573	0.424039	0.208819	0.270773	0.620512	0.131693
Ahy-Chr16-LOC112755531	0.0518908	0.0170634	0.0884132	0.00660429	0.00924898	0.0165506	0.00826969
Ahy-Chr16-LOC112755376	0.0658546	0.039226	0.109588	0.00923491	0.0103532	0.0213978	0.0155706
Ahy-Chr20-LOC112786183	0.0635919	0.114724	0.0340461	0.109084	0.0525284	0.0950972	0.0363368
Ahy-Chr06-LOC112697755	0.166501	0.199435	0.199988	0.106439	0.114182	0.287871	0.211739
Ahy-Chr16-LOC112756054	7.14596	6.73698	3.33593	4.26063	8.0927	14.0851	0.229387
Ahy-Chr05-LOC112800516	0.107608	0.0568705	0.0434933	0.0327434	0.0393627	0.143404	0.0662636
Ahy-Chr15-LOC112748411	6.57795	2.55952	2.56529	1.32171	5.11369	18.6292	14.0456
Ahy-Chr06-LOC112695528	0.887565	0.795315	0.397966	0.294287	0.518028	0.99816	0.614028
Ahy-Chr16-LOC112758113	0.0996078	0.0385927	0.169315	0.00976634	0.0231381	0.0522807	0.0292471
Ahy-Chr19-LOC112775604	0.351541	0.120491	0.317345	0.0581636	0.111311	0.181663	0.109495
Ahy-Chr09-LOC112710818	0.749017	0.624279	0.849639	0.164736	0.314652	0.701565	0.483881
