# Supplementary material for: Genome-wide identification of acyl-CoA binding proteins and possible functional prediction in legumes
Source: Front Genet. 2023 Jan 10;13:1057160. doi: 10.3389/fgene.2022.1057160 (PMC9871394; doi:10.3389/fgene.2022.1057160)
Supplement: Supplementary file 5 [file Table4.XLSX]

## Sheet: Sheet1
Table S5. Predicted proteins that interact with ACBPs in legumes. Gene_ID and function of genes that interact with ACBPs in legumes.
Gene name	Interacting gene_ID	Function
Adu-A06--LOC107495123	LOC107476571	Arachis duranensis heavy metal-associated isoprenylated plant protein 26 (LOC107476571), mRNA
	LOC107487343	Arachis duranensis heavy metal-associated isoprenylated plant protein 27-like (LOC107487343), mRNA
	LOC107496433	Arachis duranensis caffeoylshikimate esterase (LOC107496433), mRNA
Aip-B06--LOC107605229	LOC107628784	Arachis ipaensis heavy metal-associated isoprenylated plant protein 26 (LOC107628784), mRNA
	LOC107641636	Arachis ipaensis heavy metal-associated isoprenylated plant protein 27-like (LOC107641636), mRNA
	LOC107641637	Arachis ipaensis heavy metal-associated isoprenylated plant protein 27 (LOC107641637), mRNA
	LOC107642854	Arachis ipaensis caffeoylshikimate esterase (LOC107642854), mRNA
Ahy-Chr16--LOC112755531	LOC112697465	Arachis hypogaea caffeoylshikimate esterase (LOC112697465), mRNA
	LOC112723608	Arachis hypogaea caffeoylshikimate esterase (LOC112723608), mRNA
	LOC112737000	Arachis hypogaea heavy metal-associated isoprenylated plant protein 26 (LOC112737000), mRNA
	LOC112746849	Arachis hypogaea heavy metal-associated isoprenylated plant protein 27-like (LOC112746849), mRNA
	LOC112789092	Arachis hypogaea heavy metal-associated isoprenylated plant protein 26 (LOC112789092), mRNA
	LOC112804084	Arachis hypogaea heavy metal-associated isoprenylated plant protein 27-like (LOC112804084), mRNA
Ahy-Chr16--LOC112755376	LOC112697465	Arachis hypogaea caffeoylshikimate esterase (LOC112697465), mRNA
	LOC112723608	Arachis hypogaea caffeoylshikimate esterase (LOC112723608), mRNA
	LOC112737000	Arachis hypogaea heavy metal-associated isoprenylated plant protein 26 (LOC112737000), mRNA
	LOC112746849	Arachis hypogaea heavy metal-associated isoprenylated plant protein 27-like (LOC112746849), mRNA
	LOC112789092	Arachis hypogaea heavy metal-associated isoprenylated plant protein 26 (LOC112789092), mRNA
	LOC112804084	Arachis hypogaea heavy metal-associated isoprenylated plant protein 27-like (LOC112804084), mRNA
Adu-A08--LOC107460486	LOC107476571	Arachis duranensis heavy metal-associated isoprenylated plant protein 26 (LOC107476571), mRNA
	LOC107487343	Arachis duranensis heavy metal-associated isoprenylated plant protein 27-like (LOC107487343), mRNA
	LOC107496433	Arachis duranensis caffeoylshikimate esterase (LOC107496433), mRNA
Ahy-Chr08--LOC112705889	LOC112697465	Arachis hypogaea caffeoylshikimate esterase (LOC112697465), mRNA
	LOC112723608	Arachis hypogaea caffeoylshikimate esterase (LOC112723608), mRNA
	LOC112737000	Arachis hypogaea heavy metal-associated isoprenylated plant protein 26 (LOC112737000), mRNA
	LOC112746849	Arachis hypogaea heavy metal-associated isoprenylated plant protein 27-like (LOC112746849), mRNA
	LOC112789092	Arachis hypogaea heavy metal-associated isoprenylated plant protein 26 (LOC112789092), mRNA
	LOC112804084	Arachis hypogaea heavy metal-associated isoprenylated plant protein 27-like (LOC112804084), mRNA
Aip-B07--LOC107605878	LOC107628784	Arachis ipaensis heavy metal-associated isoprenylated plant protein 26 (LOC107628784), mRNA
	LOC107641636	Arachis ipaensis heavy metal-associated isoprenylated plant protein 27-like (LOC107641636), mRNA
	LOC107641637	Arachis ipaensis heavy metal-associated isoprenylated plant protein 27 (LOC107641637), mRNA
	LOC107642854	Arachis ipaensis caffeoylshikimate esterase (LOC107642854), mRNA
Ahy-Chr17--LOC112764731	LOC112697465	Arachis hypogaea caffeoylshikimate esterase (LOC112697465), mRNA
	LOC112723608	Arachis hypogaea caffeoylshikimate esterase (LOC112723608), mRNA
	LOC112737000	Arachis hypogaea heavy metal-associated isoprenylated plant protein 26 (LOC112737000), mRNA
	LOC112746849	Arachis hypogaea heavy metal-associated isoprenylated plant protein 27-like (LOC112746849), mRNA
	LOC112789092	Arachis hypogaea heavy metal-associated isoprenylated plant protein 26 (LOC112789092), mRNA
	LOC112804084	Arachis hypogaea heavy metal-associated isoprenylated plant protein 27-like (LOC112804084), mRNA
Lja--Lj1g3v0998730	Lj1g3v3384600	Non Characterized Hit- tr|K4BAM3|K4BAM3_SOLLC Uncharacterized protein OS=Solanum lycopersicum GN=Sol,46.6,3e-19,no description,NULL; HMA_2,Heavy metal-associated domain, HMA; HMA, heavy metal-associated domain,He,CUFF.30588.1
	Lj3g3v3440310	Non Characterized Hit- tr|I3S0N9|I3S0N9_LOTJA Uncharacterized protein OS=Lotus japonicus PE=2 SV=1,98.72,0,no description,NULL; COPPER CHAPERONE-RELATED,NULL; COPPER TRANSPORT PROTEIN ATOX1-RELATED,NULL; HMA,CUFF.45818.1
	Lj4g3v2139340	Non Characterized Hit- tr|B4UW49|B4UW49_ARAHY Putative lipase (Fragment) OS=Arachis hypogaea PE=2 SV,86,2e-18, ,NODE_18866_length_167_cov_660.604797.path2.1
Mtr--LOC25491134	LOC11418456	PREDICTED: Medicago truncatula heavy metal-associated isoprenylated plant protein 26 (LOC11418456), mRNA
	LOC11444908	PREDICTED: Medicago truncatula heavy metal-associated isoprenylated plant protein 26 (LOC11444908), mRNA
	LOC11445793	PREDICTED: Medicago truncatula caffeoylshikimate esterase (LOC11445793), mRNA
	LOC11423815	PREDICTED: Medicago truncatula heavy metal-associated isoprenylated plant protein 27 (LOC11423815), mRNA
Gma--LOC100816670	ERF5	Glycine max ethylene-responsive transcription factor RAP2-3-like (ERF5), mRNA
Gma--LOC100802051	LOC547973	PREDICTED: Glycine max heavy metal-associated isoprenylated plant protein 26 (LOC547973), mRNA
	LOC100785661	PREDICTED: Glycine max caffeoylshikimate esterase (LOC100785661), mRNA
	LOC100779626	PREDICTED: Glycine max ethylene-responsive transcription factor RAP2-3 (LOC100779626), mRNA
	LOC100780624	PREDICTED: Glycine max heavy metal-associated isoprenylated plant protein 26 (LOC100780624), mRNA
Pvu--PHAVU_009G050500g	PHAVU_011G035900g	Phaseolus vulgaris hypothetical protein (PHAVU_011G035900g) mRNA, complete cds
	PHAVU_009G119300g	Phaseolus vulgaris hypothetical protein (PHAVU_009G119300g) mRNA, complete cds
	PHAVU_009G251600g	Phaseolus vulgaris hypothetical protein (PHAVU_009G251600g) mRNA, complete cds
	PHAVU_003G140500g	Phaseolus vulgaris hypothetical protein (PHAVU_003G140500g) mRNA, complete cds
Vra--LOC106776267	LOC106755599	PREDICTED: Vigna radiata var. radiata heavy metal-associated isoprenylated plant protein 26 (LOC106755599), mRNA
	LOC106760197	PREDICTED: Vigna radiata var. radiata ethylene-responsive transcription factor RAP2-3 (LOC106760197), mRNA
	LOC106760790	PREDICTED: Vigna radiata var. radiata heavy metal-associated isoprenylated plant protein 26 (LOC106760790), mRNA
	LOC106766991	PREDICTED: Vigna radiata var. radiata caffeoylshikimate esterase (LOC106766991), mRNA
Van--LOC108331817	LOC108330597	PREDICTED: Vigna angularis heavy metal-associated isoprenylated plant protein 26-like (LOC108330597), mRNA
	LOC108340309	PREDICTED: Vigna angularis heavy metal-associated isoprenylated plant protein 26-like (LOC108340309), mRNA
Vra--LOC106776954	LOC106758040	PREDICTED: Vigna radiata var. radiata probable 2,3-bisphosphoglycerate-independent phosphoglycerate mutase (LOC106758040), transcript variant X2, mRNA
Van--LOC108335132	LOC108329654	PREDICTED: Vigna angularis probable 2,3-bisphosphoglycerate-independent phosphoglycerate mutase (LOC108329654), transcript variant X1, mRNA
Gma--LOC100786884	LOC100306496	Glycine max uncharacterized LOC100306496 (LOC100306496), mRNA
Ahy-Chr06--LOC112695528	LOC112696503	Arachis hypogaea polyubiquitin (LOC112696503), mRNA
	LOC112703366	Arachis hypogaea ubiquitin-NEDD8-like protein RUB2 (LOC112703366), mRNA
	LOC112705812	Arachis hypogaea ubiquitin-NEDD8-like protein RUB2 (LOC112705812), mRNA
	LOC112708059	Arachis hypogaea phosphatidylinositol 4-kinase gamma 4 (LOC112708059), mRNA
	LOC112726509	Arachis hypogaea phosphatidylinositol 4-kinase gamma 4 (LOC112726509), mRNA
	LOC112732422	Arachis hypogaea phosphatidylinositol 4-kinase gamma 4-like (LOC112732422), mRNA
	LOC112733954	Arachis hypogaea polyubiquitin (LOC112733954), mRNA
	LOC112733955	Arachis hypogaea ubiquitin domain-containing protein 7SL RNA1-like (LOC112733955), mRNA
	LOC112737793	Arachis hypogaea polyubiquitin (LOC112737793), mRNA
	LOC112749733	Arachis hypogaea phosphatidylinositol 4-kinase gamma 2 (LOC112749733), mRNA
	LOC112749912	Arachis hypogaea polyubiquitin (LOC112749912), mRNA
	LOC112759125	Arachis hypogaea polyubiquitin (LOC112759125), mRNA
	LOC112765817	Arachis hypogaea ubiquitin-NEDD8-like protein RUB2 (LOC112765817), mRNA
	LOC112769511	Arachis hypogaea uncharacterized LOC112769511 (LOC112769511), mRNA
	LOC112771092	Arachis hypogaea ubiquitin-NEDD8-like protein RUB2 (LOC112771092), mRNA
	LOC112771300	Arachis hypogaea uncharacterized protein At3g06530 (LOC112771300), transcript variant X1, mRNA
	LOC112776201	Arachis hypogaea polyubiquitin (LOC112776201), mRNA
	LOC112789926	Arachis hypogaea polyubiquitin (LOC112789926), mRNA
	LOC112790774	Arachis hypogaea phosphatidylinositol 4-kinase gamma 4 (LOC112790774), mRNA
	LOC112791829	Arachis hypogaea polyubiquitin (LOC112791829), mRNA
	LOC112800594	Arachis hypogaea cyclin-dependent kinase inhibitor 7 (LOC112800594), mRNA
	LOC112801225	Arachis hypogaea polyubiquitin (LOC112801225), mRNA
	LOC112801406	Arachis hypogaea phosphatidylinositol 4-kinase gamma 2 (LOC112801406), mRNA
	LOC112770016	Arachis hypogaea phosphatidylinositol 4-kinase gamma 4 (LOC112770016), mRNA
Ahy-Chr16--LOC112758113	LOC112696503	Arachis hypogaea polyubiquitin (LOC112696503), mRNA
	LOC112703366	Arachis hypogaea ubiquitin-NEDD8-like protein RUB2 (LOC112703366), mRNA
	LOC112705812	Arachis hypogaea ubiquitin-NEDD8-like protein RUB2 (LOC112705812), mRNA
	LOC112708059	Arachis hypogaea phosphatidylinositol 4-kinase gamma 4 (LOC112708059), mRNA
	LOC112726509	Arachis hypogaea phosphatidylinositol 4-kinase gamma 4 (LOC112726509), mRNA
	LOC112732422	Arachis hypogaea phosphatidylinositol 4-kinase gamma 4-like (LOC112732422), mRNA
	LOC112733954	Arachis hypogaea polyubiquitin (LOC112733954), mRNA
	LOC112733955	Arachis hypogaea ubiquitin domain-containing protein 7SL RNA1-like (LOC112733955), mRNA
	LOC112737793	Arachis hypogaea polyubiquitin (LOC112737793), mRNA
	LOC112749733	Arachis hypogaea phosphatidylinositol 4-kinase gamma 2 (LOC112749733), mRNA
	LOC112749912	Arachis hypogaea polyubiquitin (LOC112749912), mRNA
	LOC112759125	Arachis hypogaea polyubiquitin (LOC112759125), mRNA
	LOC112765817	Arachis hypogaea ubiquitin-NEDD8-like protein RUB2 (LOC112765817), mRNA
	LOC112769511	Arachis hypogaea uncharacterized LOC112769511 (LOC112769511), mRNA
	LOC112771092	Arachis hypogaea ubiquitin-NEDD8-like protein RUB2 (LOC112771092), mRNA
	LOC112771300	Arachis hypogaea uncharacterized protein At3g06530 (LOC112771300), transcript variant X1, mRNA
	LOC112776201	Arachis hypogaea polyubiquitin (LOC112776201), mRNA
	LOC112789926	Arachis hypogaea polyubiquitin (LOC112789926), mRNA
	LOC112790774	Arachis hypogaea phosphatidylinositol 4-kinase gamma 4 (LOC112790774), mRNA
	LOC112791829	Arachis hypogaea polyubiquitin (LOC112791829), mRNA
	LOC112800594	Arachis hypogaea cyclin-dependent kinase inhibitor 7 (LOC112800594), mRNA
	LOC112801225	Arachis hypogaea polyubiquitin (LOC112801225), mRNA
	LOC112801406	Arachis hypogaea phosphatidylinositol 4-kinase gamma 2 (LOC112801406), mRNA
	LOC112770016	Arachis hypogaea phosphatidylinositol 4-kinase gamma 4 (LOC112770016), mRNA
Van--LOC108341537	LOC108319309	PREDICTED: Vigna angularis polyubiquitin (LOC108319309), mRNA
	LOC108326015	PREDICTED: Vigna angularis polyubiquitin (LOC108326015), transcript variant X1, mRNA
	LOC108334418	PREDICTED: Vigna angularis ubiquitin-NEDD8-like protein RUB2 (LOC108334418), mRNA
	LOC108335224	PREDICTED: Vigna angularis cyclin-dependent kinase inhibitor 7-like (LOC108335224), transcript variant X1, mRNA
	LOC108340612	PREDICTED: Vigna angularis polyubiquitin-like (LOC108340612), mRNA
	LOC108343288	PREDICTED: Vigna angularis phosphatidylinositol 4-kinase gamma 4-like (LOC108343288), mRNA
Pvu--PHAVU_006G090700g	PHAVU_010G114500g	Phaseolus vulgaris hypothetical protein (PHAVU_010G114500g) mRNA, complete cds
	PHAVU_009G052900g	Phaseolus vulgaris hypothetical protein (PHAVU_009G052900g) mRNA, complete cds
	PHAVU_007G052600g	Phaseolus vulgaris hypothetical protein (PHAVU_007G052600g) mRNA, complete cds
	PHAVU_006G113400g	Phaseolus vulgaris hypothetical protein (PHAVU_006G113400g) mRNA, complete cds
	PHAVU_005G060100g	Phaseolus vulgaris hypothetical protein (PHAVU_005G060100g) mRNA, complete cds
	PHAVU_005G113900g	Phaseolus vulgaris hypothetical protein (PHAVU_005G113900g) mRNA, complete cds
	PHAVU_003G123400g	Phaseolus vulgaris hypothetical protein (PHAVU_003G123400g) mRNA, complete cds
	PHAVU_003G123500g	Phaseolus vulgaris hypothetical protein (PHAVU_003G123500g) mRNA, complete cds
	PHAVU_003G1236001g	Phaseolus vulgaris hypothetical protein (PHAVU_003G1236001g) mRNA, partial cds
	PHAVU_003G123900g	Phaseolus vulgaris hypothetical protein (PHAVU_003G123900g) mRNA, complete cds
	PHAVU_003G244700g	Phaseolus vulgaris hypothetical protein (PHAVU_003G244700g) mRNA, complete cds
	PHAVU_003G295400g	Phaseolus vulgaris hypothetical protein (PHAVU_003G295400g) mRNA, complete cds
	PHAVU_002G019500g	Phaseolus vulgaris hypothetical protein (PHAVU_002G019500g) mRNA, complete cds
	PHAVU_002G048800g	Phaseolus vulgaris hypothetical protein (PHAVU_002G048800g) mRNA, complete cds
	PHAVU_002G165100g	Phaseolus vulgaris hypothetical protein (PHAVU_002G165100g) mRNA, complete cds
	PHAVU_002G250900g	Phaseolus vulgaris hypothetical protein (PHAVU_002G250900g) mRNA, complete cds
	PHAVU_002G299000g	Phaseolus vulgaris hypothetical protein (PHAVU_002G299000g) mRNA, complete cds
Vra--LOC106775804	LOC106760661	PREDICTED: Vigna radiata var. radiata uncharacterized LOC106760661 (LOC106760661), mRNA
	LOC106762833	PREDICTED: Vigna radiata var. radiata ubiquitin-NEDD8-like protein RUB1 (LOC106762833), mRNA
	LOC106765801	PREDICTED: Vigna radiata var. radiata cyclin-dependent kinase inhibitor 7 (LOC106765801), transcript variant X1, mRNA
	LOC106766953	PREDICTED: Vigna radiata var. radiata phosphatidylinositol 4-kinase gamma 4 (LOC106766953), mRNA
	LOC106767739	PREDICTED: Vigna radiata var. radiata cyclin-dependent kinase inhibitor 7 (LOC106767739), transcript variant X1, mRNA
	LOC106768057	PREDICTED: Vigna radiata var. radiata uncharacterized LOC106768057 (LOC106768057), mRNA
	LOC106768219	PREDICTED: Vigna radiata var. radiata polyubiquitin-like (LOC106768219), mRNA
	LOC106768555	PREDICTED: Vigna radiata var. radiata polyubiquitin (LOC106768555), mRNA
	LOC106769176	PREDICTED: Vigna radiata var. radiata polyubiquitin-like (LOC106769176), mRNA
	LOC106773489	PREDICTED: Vigna radiata var. radiata phosphatidylinositol 4-kinase gamma 4-like (LOC106773489), mRNA
	LOC106776253	PREDICTED: Vigna radiata var. radiata phosphatidylinositol 4-kinase gamma 3 (LOC106776253), transcript variant X1, mRNA
	LOC106777147	PREDICTED: Vigna radiata var. radiata cyclin-dependent kinase inhibitor 7 (LOC106777147), mRNA
	LOC106777512	PREDICTED: Vigna radiata var. radiata polyubiquitin 11 (LOC106777512), mRNA
	LOC106778064	PREDICTED: Vigna radiata var. radiata phosphatidylinositol 4-kinase gamma 2 (LOC106778064), mRNA
	LOC106768184	PREDICTED: Vigna radiata var. radiata polyubiquitin (LOC106768184), transcript variant X1, mRNA
Gma--LOC100813240	SUBI	Glycine max polyubiquitin (SUBI-1), mRNA
Gma--LOC100777579	LOC547743	Glycine max cyclin-dependent kinase inhibitor 1-1 (LOC547743), mRNA
	LOC548057	Glycine max cyclin-dependent kinase inhibitor 1-2 (LOC548057), mRNA
	ERF5	Glycine max ethylene-responsive transcription factor RAP2-3-like (ERF5), mRNA
	LOC100800163	Glycine max ubiquitin-NEDD8-like protein RUB1-like (LOC100800163), mRNA
	LOC100787492	PREDICTED: Glycine max phosphatidylinositol 4-kinase gamma 2 (LOC100787492), mRNA
	LOC100817301	PREDICTED: Glycine max phosphatidylinositol 4-kinase gamma 4 (LOC100817301), mRNA
	LOC100809172	PREDICTED: Glycine max phosphatidylinositol 4-kinase gamma 4-like (LOC100809172), mRNA
	LOC547744	PREDICTED: Glycine max cyclin-dependent kinase inhibitor 7 (LOC547744), mRNA
	LOC100817219	PREDICTED: Glycine max cyclin-dependent kinase inhibitor 7 (LOC100817219), mRNA
	LOC100792568	PREDICTED: Glycine max phosphatidylinositol 4-kinase gamma 4 (LOC100792568), transcript variant X1, mRNA
	LOC100782882	PREDICTED: Glycine max phosphatidylinositol 4-kinase gamma 4 (LOC100782882), mRNA
	LOC100815545	PREDICTED: Glycine max polyubiquitin 3 (LOC100815545), mRNA
	LOC100779626	PREDICTED: Glycine max ethylene-responsive transcription factor RAP2-3 (LOC100779626), mRNA
	LOC100794152	PREDICTED: Glycine max ubiquitin-NEDD8-like protein RUB2 (LOC100794152), mRNA
	LOC100815111	PREDICTED: Glycine max phosphatidylinositol 4-kinase gamma 4 (LOC100815111), mRNA
	LOC547962	PREDICTED: Glycine max cyclin-dependent kinase inhibitor 7 (LOC547962), mRNA
	LOC100790784	PREDICTED: Glycine max ubiquitin domain-containing protein 7SL RNA1 (LOC100790784), mRNA
	LOC100812724	PREDICTED: Glycine max phosphatidylinositol 4-kinase gamma 3 (LOC100812724), transcript variant X2, mRNA
	LOC100792568	PREDICTED: Glycine max phosphatidylinositol 4-kinase gamma 4 (LOC100792568), transcript variant X2, mRNA
	LOC100817214	PREDICTED: Glycine max polyubiquitin (LOC100817214), mRNA
	LOC100819694	PREDICTED: Glycine max polyubiquitin (LOC100819694), transcript variant X1, mRNA
	LOC100792568	PREDICTED: Glycine max phosphatidylinositol 4-kinase gamma 4 (LOC100792568), transcript variant X3, mRNA
	LOC100800638	PREDICTED: Glycine max polyubiquitin 11 (LOC100800638), mRNA
	LOC100794475	PREDICTED: Glycine max ubiquitin domain-containing protein 7SL RNA2 (LOC100794475), mRNA
	LOC106794867	PREDICTED: Glycine max uncharacterized LOC106794867 (LOC106794867), mRNA
	LOC106794868	PREDICTED: Glycine max uncharacterized LOC106794868 (LOC106794868), mRNA
	LOC102668825	PREDICTED: Glycine max uncharacterized LOC102668825 (LOC102668825), mRNA
	LOC100781557	PREDICTED: Glycine max uncharacterized LOC100781557 (LOC100781557), mRNA
	LOC100782546	PREDICTED: Glycine max polyubiquitin (LOC100782546), mRNA
	LOC102664645	PREDICTED: Glycine max polyubiquitin (LOC102664645), mRNA
	LOC106796948	PREDICTED: Glycine max uncharacterized LOC106796948 (LOC106796948), partial mRNA
	LOC106797352	PREDICTED: Glycine max polyubiquitin-like (LOC106797352), mRNA
	LOC106798213	PREDICTED: Glycine max uncharacterized LOC106798213 (LOC106798213), partial mRNA
	LOC100812724	PREDICTED: Glycine max phosphatidylinositol 4-kinase gamma 3 (LOC100812724), transcript variant X1, mRNA
Mtr--LOC11430548	LOC11431263	PREDICTED: Medicago truncatula polyubiquitin 11 (LOC11431263), mRNA
	LOC11422121	PREDICTED: Medicago truncatula polyubiquitin 8 (LOC11422121), mRNA
	LOC11432700	PREDICTED: Medicago truncatula ubiquitin domain-containing protein 7SL RNA1 (LOC11432700), mRNA
	LOC11423653	PREDICTED: Medicago truncatula phosphatidylinositol 4-kinase gamma 3 (LOC11423653), mRNA
	LOC11443904	PREDICTED: Medicago truncatula polyubiquitin (LOC11443904), mRNA
	LOC11434120	PREDICTED: Medicago truncatula polyubiquitin (LOC11434120), mRNA
	LOC11432211	PREDICTED: Medicago truncatula phosphatidylinositol 4-kinase gamma 2 (LOC11432211), mRNA
	LOC11426787	PREDICTED: Medicago truncatula ubiquitin-NEDD8-like protein RUB2 (LOC11426787), mRNA
	LOC11421243	PREDICTED: Medicago truncatula polyubiquitin (LOC11421243), transcript variant X1, mRNA
	LOC25500686	PREDICTED: Medicago truncatula phosphatidylinositol 4-kinase gamma 4 (LOC25500686), mRNA
	LOC25501783	PREDICTED: Medicago truncatula polyubiquitin 4 (LOC25501783), mRNA
	LOC25502200	PREDICTED: Medicago truncatula phosphatidylinositol 4-kinase gamma 2 (LOC25502200), mRNA
	LOC25499732	PREDICTED: Medicago truncatula phosphatidylinositol 4-kinase gamma 4 (LOC25499732), transcript variant X2, mRNA
	LOC25492777	PREDICTED: Medicago truncatula ubiquitin-NEDD8-like protein RUB2 (LOC25492777), mRNA
	LOC25492931	PREDICTED: Medicago truncatula polyubiquitin (LOC25492931), mRNA
	LOC25499732	PREDICTED: Medicago truncatula phosphatidylinositol 4-kinase gamma 4 (LOC25499732), transcript variant X1, mRNA
	LOC11421243	PREDICTED: Medicago truncatula polyubiquitin (LOC11421243), transcript variant X2, mRNA
	LOC25502891	PREDICTED: Medicago truncatula polyubiquitin 11 (LOC25502891), mRNA
	LOC25493109	PREDICTED: Medicago truncatula polyubiquitin-A (LOC25493109), mRNA
	LOC11422346	PREDICTED: Medicago truncatula polyubiquitin (LOC11422346), mRNA
Aip-B09--LOC107617483	LOC107610196	Arachis ipaensis ubiquitin-NEDD8-like protein RUB2 (LOC107610196), mRNA
	LOC107611078	Arachis ipaensis uncharacterized LOC107611078 (LOC107611078), mRNA
	LOC107613626	Arachis ipaensis ubiquitin-NEDD8-like protein RUB2 (LOC107613626), mRNA
	LOC107613360	Arachis ipaensis calcium-dependent protein kinase 10-like (LOC107613360), transcript variant X1, mRNA
	LOC107617624	Arachis ipaensis polyubiquitin (LOC107617624), mRNA
	LOC107623670	Arachis ipaensis phosphatidylinositol 4-kinase gamma 4 (LOC107623670), mRNA
	LOC107630159	Arachis ipaensis polyubiquitin (LOC107630159), mRNA
	LOC107631448	Arachis ipaensis polyubiquitin (LOC107631448), mRNA
	LOC107633828	Arachis ipaensis uncharacterized LOC107633828 (LOC107633828), mRNA
	LOC107634540	Arachis ipaensis phosphatidylinositol 4-kinase gamma 4-like (LOC107634540), mRNA
	LOC107643129	Arachis ipaensis phosphatidylinositol 4-kinase gamma 2 (LOC107643129), mRNA
	LOC107643279	Arachis ipaensis polyubiquitin (LOC107643279), mRNA
	LOC107648645	Arachis ipaensis polyubiquitin (LOC107648645), mRNA
Ahy-Chr19--LOC112775604	LOC112696503	Arachis hypogaea polyubiquitin (LOC112696503), mRNA
	LOC112703366	Arachis hypogaea ubiquitin-NEDD8-like protein RUB2 (LOC112703366), mRNA
	LOC112705812	Arachis hypogaea ubiquitin-NEDD8-like protein RUB2 (LOC112705812), mRNA
	LOC112708059	Arachis hypogaea phosphatidylinositol 4-kinase gamma 4 (LOC112708059), mRNA
	LOC112726509	Arachis hypogaea phosphatidylinositol 4-kinase gamma 4 (LOC112726509), mRNA
	LOC112732422	Arachis hypogaea phosphatidylinositol 4-kinase gamma 4-like (LOC112732422), mRNA
	LOC112733954	Arachis hypogaea polyubiquitin (LOC112733954), mRNA
	LOC112733955	Arachis hypogaea ubiquitin domain-containing protein 7SL RNA1-like (LOC112733955), mRNA
	LOC112737793	Arachis hypogaea polyubiquitin (LOC112737793), mRNA
	LOC112749733	Arachis hypogaea phosphatidylinositol 4-kinase gamma 2 (LOC112749733), mRNA
	LOC112749912	Arachis hypogaea polyubiquitin (LOC112749912), mRNA
	LOC112759125	Arachis hypogaea polyubiquitin (LOC112759125), mRNA
	LOC112765817	Arachis hypogaea ubiquitin-NEDD8-like protein RUB2 (LOC112765817), mRNA
	LOC112769511	Arachis hypogaea uncharacterized LOC112769511 (LOC112769511), mRNA
	LOC112771092	Arachis hypogaea ubiquitin-NEDD8-like protein RUB2 (LOC112771092), mRNA
	LOC112771300	Arachis hypogaea uncharacterized protein At3g06530 (LOC112771300), transcript variant X1, mRNA
	LOC112776201	Arachis hypogaea polyubiquitin (LOC112776201), mRNA
	LOC112789926	Arachis hypogaea polyubiquitin (LOC112789926), mRNA
	LOC112790774	Arachis hypogaea phosphatidylinositol 4-kinase gamma 4 (LOC112790774), mRNA
	LOC112791829	Arachis hypogaea polyubiquitin (LOC112791829), mRNA
	LOC112800594	Arachis hypogaea cyclin-dependent kinase inhibitor 7 (LOC112800594), mRNA
	LOC112801225	Arachis hypogaea polyubiquitin (LOC112801225), mRNA
	LOC112801406	Arachis hypogaea phosphatidylinositol 4-kinase gamma 2 (LOC112801406), mRNA
	LOC112770016	Arachis hypogaea phosphatidylinositol 4-kinase gamma 4 (LOC112770016), mRNA
Ahy-Chr09--LOC112710818	LOC112696503	Arachis hypogaea polyubiquitin (LOC112696503), mRNA
	LOC112703366	Arachis hypogaea ubiquitin-NEDD8-like protein RUB2 (LOC112703366), mRNA
	LOC112705812	Arachis hypogaea ubiquitin-NEDD8-like protein RUB2 (LOC112705812), mRNA
	LOC112708059	Arachis hypogaea phosphatidylinositol 4-kinase gamma 4 (LOC112708059), mRNA
	LOC112726509	Arachis hypogaea phosphatidylinositol 4-kinase gamma 4 (LOC112726509), mRNA
	LOC112732422	Arachis hypogaea phosphatidylinositol 4-kinase gamma 4-like (LOC112732422), mRNA
	LOC112733954	Arachis hypogaea polyubiquitin (LOC112733954), mRNA
	LOC112733955	Arachis hypogaea ubiquitin domain-containing protein 7SL RNA1-like (LOC112733955), mRNA
	LOC112737793	Arachis hypogaea polyubiquitin (LOC112737793), mRNA
	LOC112749733	Arachis hypogaea phosphatidylinositol 4-kinase gamma 2 (LOC112749733), mRNA
	LOC112749912	Arachis hypogaea polyubiquitin (LOC112749912), mRNA
	LOC112759125	Arachis hypogaea polyubiquitin (LOC112759125), mRNA
	LOC112765817	Arachis hypogaea ubiquitin-NEDD8-like protein RUB2 (LOC112765817), mRNA
	LOC112769511	Arachis hypogaea uncharacterized LOC112769511 (LOC112769511), mRNA
	LOC112771092	Arachis hypogaea ubiquitin-NEDD8-like protein RUB2 (LOC112771092), mRNA
	LOC112771300	Arachis hypogaea uncharacterized protein At3g06530 (LOC112771300), transcript variant X1, mRNA
	LOC112776201	Arachis hypogaea polyubiquitin (LOC112776201), mRNA
	LOC112789926	Arachis hypogaea polyubiquitin (LOC112789926), mRNA
	LOC112790774	Arachis hypogaea phosphatidylinositol 4-kinase gamma 4 (LOC112790774), mRNA
	LOC112791829	Arachis hypogaea polyubiquitin (LOC112791829), mRNA
	LOC112800594	Arachis hypogaea cyclin-dependent kinase inhibitor 7 (LOC112800594), mRNA
	LOC112801225	Arachis hypogaea polyubiquitin (LOC112801225), mRNA
	LOC112801406	Arachis hypogaea phosphatidylinositol 4-kinase gamma 2 (LOC112801406), mRNA
	LOC112770016	Arachis hypogaea phosphatidylinositol 4-kinase gamma 4 (LOC112770016), mRNA
