# Supplementary material for: Genome-wide identification of acyl-CoA binding proteins and possible functional prediction in legumes
Source: Front Genet. 2023 Jan 10;13:1057160. doi: 10.3389/fgene.2022.1057160 (PMC9871394; doi:10.3389/fgene.2022.1057160)
Supplement: Supplementary file 6 [file Table1.XLSX]

## Sheet: Sheet1
Table S2. ACBP genes identified in legumes. The basic information of ACBPs such as protein characteristics, homology ratio of legumes ACBPs to Arabidopsis ACBPs, chromosomal location and the location of functional domains. AA: length of the amino acid; MW: molecular weight of the amino acid sequence; PI: isoelectric point of the ACBPs;Lotus japonicus (Lja), Medicago truncatula (Mtr), Arachis hypo…
Gene name	Gene_ID	Species	AA	MW(kDa)	PI	Amino acid sequence homology ratio (%)						mRNA_ID	Protein_ID	Chromosome	mRNA starting position	mRNA end position	Positive and negative chain	Function domain location and name
						AtACBP1	AtACBP2	AtACBP3	AtACBP4	AtACBP5	AtACBP6
A08-LOC107460486	LOC107460486	Adu	357	39.018	4.38	61.11	65.35	43.16	43.64	46.48	42.42	rna-XM_016078845.2,rna-XM_021128652.1	XP_015934331.1,XP_020984311.1	A08	7541014	7544794	+	107,194,ACB	242,333,Ank_2
A05-LOC107487101	LOC107487101	Adu	90	10.167	6.29	48.48	50	38.1	-	34.72	74.44	rna-XM_016107692.2	XP_015963178.1	A05	2281432	2283503	+	3,85,ACB
A05-LOC107487675	LOC107487675	Adu	279	31.159	4.37	50.53	45.37	57.29	42	36.67	38.46	rna-XM_016108370.2	XP_015963856.1	A05	6818385	6820138	+	167,252,ACB
A06-LOC107495123	LOC107495123	Adu	287	30.334	4.41	59.77	58.15	43.16	41.82	45.07	37.33	rna-XM_021125286.1	XP_020980945.1	A06	103013932	103017816	-	104,191,ACB	237,265,Ank_4
A06-LOC107495835	LOC107495835	Adu	391	43.869	4.29	56.92	48.35	54.17	33.93	30.3	36.73	rna-XM_016117033.2,rna-XM_016117034.2	XP_015972519.1,XP_015972520.1	A06	110024671	110028475	-	242,320,ACB
B06-LOC107605229	LOC107605229	Aip	290	31.065	4.58	61.59	60.07	43.16	41.82	45.07	37.33	rna-XM_016307030.2	XP_016162516.1	B06	127180597	127184579	-	98,185,ACB	247,279,Ank_4
B06-LOC107605607	LOC107605607	Aip	394	44.187	4.28	58.46	46.3	55.21	33.93	30.3	38.46	rna-XM_016307529.2,rna-XM_016307530.2	XP_016163015.1,XP_016163016.1	B06	134775326	134779183	-	245,323,ACB
B07-LOC107605878	LOC107605878	Aip	353	-	-	61.24	62.12	46.27	43.64	44.74	42.42	rna-XM_021106260.1	XP_020961919.1	B07	113291640	113295499	+	103,190,ACB	238,329,Ank_2
B09-LOC107617483	LOC107617483	Aip	670	73.027	5.26	38.57	35.16	30.53	72.55	69.34	38	rna-XM_016319251.2	XP_016174737.1	B09	38068984	38077523	-	33,99,ACB	186,229,Kelch_2	298,348,Kelch_4	361,406,Kelch_3
B05-LOC107642414	LOC107642414	Aip	90	10.171	5.47	48.48	50	39.44	-	34.72	74.44	rna-XM_016345757.2	XP_016201243.1	B05	2089967	2091954	+	3,85,ACB
B05-LOC107642720	LOC107642720	Aip	278	31.059	4.37	50.53	48.35	57.29	42	36.67	36.73	rna-XM_016346177.2	XP_016201663.1	B05	7081997	7083704	+	166,251,ACB
Chr06-LOC112695528	LOC112695528	Ahy	661	72.681	5.64	38.57	34.07	38.6	68.31	64.8	32.86	rna-XM_025747887.2,rna-XM_025747888.2,rna-XM_025747889.2	XP_025603672.1,XP_025603673.1,XP_025603674.1	Chr06	5137079	5144620	+	32,99,ACB	182,219,Kelch_5	291,339,Kelch_4	354,401,Kelch_3
Chr06-LOC112697755	LOC112697755	Ahy	391	43.947	4.32	56.92	44.44	47.66	33.93	35.62	38.46	rna-XM_025751068.2,rna-XM_025751069.2	XP_025606853.1,XP_025606854.1	Chr06	112516629	112520488	-	242,320,ACB
Chr08-LOC112705889	LOC112705889	Ahy	357	38.987	4.38	61.11	66.67	43.16	43.64	46.48	42.42	rna-XM_025756895.2	XP_025612680.1	Chr08	7323946	7327707	+	107,194,ACB	242,333,Ank_2
Chr09-LOC112710818	LOC112710818	Ahy	670	73.045	5.26	38.57	35.16	32.22	72.4	68.88	38	rna-XM_025763234.2	XP_025619019.1	Chr09	31543528	31552024	-	33,99,ACB	186,229,Kelch_2	298,348,Kelch_4	361,406,Kelch_3
Chr15-LOC112747536	LOC112747536	Ahy	90	10.167	6.29	48.48	50	38.1	-	34.72	74.44	rna-XM_025795586.2	XP_025651371.1	Chr15	2405171	2407257	+	3,85,ACB
Chr15-LOC112748411	LOC112748411	Ahy	278	31.059	4.37	50.53	48.35	57.29	42	36.67	36.73	rna-XM_025796643.2,rna-XM_025796644.2	XP_025652428.1,XP_025652429.1	Chr15	7317771	7319538	+	166,251,ACB
Chr16-LOC112755376	LOC112755376	Ahy	351	37.702	4.51	60.97	60.8	43.16	41.82	45.07	37.33	rna-XM_025803425.2	XP_025659210.1	Chr16	141177757	141181822	-	98,185,ACB	238,327,Ank_2
Chr16-LOC112755531	LOC112755531	Ahy	357	38.317	4.52	61.06	60.85	43.16	41.82	44.93	44.64	rna-XM_025803680.2	XP_025659465.1	Chr16	143975551	143979636	-	104,191,ACB	244,333,Ank_2
Chr16-LOC112756054	LOC112756054	Ahy	392	43.918	4.32	58.46	46.3	55.21	33.93	30.3	38.46	rna-XM_025804459.1	XP_025660244.1	Chr16	151770150	151774009	-	245,323,ACB
Chr16-LOC112758113	LOC112758113	Ahy	661	72.703	5.62	38.57	34.07	38.6	68.46	64.8	32.86	rna-XM_025806696.2,rna-XM_025806697.2	XP_025662481.1,XP_025662482.1	Chr16	17055983	17063561	-	32,99,ACB	182,219,Kelch_5	300,349,Kelch_3	354,401,Kelch_3
Chr17-LOC112764731	LOC112764731	Ahy	357	39.09	4.4	61.67	65.35	43.16	43.64	46.48	42.42	rna-XM_025810491.2	XP_025666276.1	Chr17	121275755	121279510	+	107,194,ACB	242,333,Ank_2
Chr19-LOC112775604	LOC112775604	Ahy	670	73.027	5.26	38.57	35.16	30.53	72.55	69.34	38	rna-XM_025819354.2	XP_025675139.1	Chr19	39540839	39549445	-	33,99,ACB	186,229,Kelch_2	298,348,Kelch_4	361,406,Kelch_3
Chr20-LOC112786183	LOC112786183	Ahy	261	29.636	4.36	67.74	48.39	52.94	-	-	-	rna-XM_025829588.1	XP_025685373.1	Chr20	115097563	115098695	-	204,259,ACB
Chr05-LOC112800142	LOC112800142	Ahy	90	10.167	6.29	48.48	50	38.1	-	34.72	74.44	rna-XM_025842242.2	XP_025698027.1	Chr05	2405171	2407257	+	3,85,ACB
Chr05-LOC112800516	LOC112800516	Ahy	278	31.044	4.39	50.53	48.35	57.29	42	36.67	36.73	rna-XM_025842839.1	XP_025698624.1	Chr05	7310217	7311929	+	166,251,ACB
Gma-LOC100499892	LOC100499892	Gma	92	10.399	4.87	48.44	48.15	37.74	-	36.21	71.11	rna-XM_006586567.2,rna-NM_001250600.1	XP_006586630.2,NP_001237529.1	Chr9	43779586	43781402	+	5,86,ACB
Gma-LOC100500327	LOC100500327	Gma	90	10.173	5.38	49.18	48.15	37.74	-	33.33	75.56	rna-NM_001249479.2,rna-XM_006577717.2	NP_001236408.1,XP_006577780.1	Chr4	15818451	15820339	+	3,84,ACB
Gma-LOC100527318	LOC100527318	Gma	408	44.972	4.57	59.15	54.35	55.38	36.36	32.98	40.82	rna-XM_003550263.4	XP_003550311.1	Chr17	39189282	39193194	+	257,338,ACB
Gma-LOC100777579	LOC100777579	Gma	575	62.539	5.32	35.71	34.44	35.59	71.49	69.53	38	rna-XM_014771945.2,rna-XM_006604754.3	XP_014627431.1,XP_006604817.1	Chr19	48403334	48414027	-	30,96,ACB	184,225,Kelch_6	299,348,Kelch_3	353,398,Kelch_3
Gma-LOC100786884	LOC100786884	Gma	659	72.008	5.42	40	35.23	28.24	71.34	68.87	37.7	rna-XM_006606464.3,rna-XM_003556466.4	XP_006606527.1,XP_003556514.1	Chr20	46807215	46815702	+	28,94,ACB	180,221,Kelch_6	297,346,Kelch_3	351,396,Kelch_3
Gma-LOC100794328	LOC100794328	Gma	397	43.91	4.62	49	51.09	55.86	39.66	36.08	36.73	rna-NM_001255824.2	NP_001242753.1	Chr14	7850441	7854646	-	245,327,ACB
Gma-LOC100802051	LOC100802051	Gma	346	37.884	4.46	65.1	62.29	37.7	41.82	43.42	40.3	rna-XM_003523303.4	XP_003523351.1	Chr4	50236088	50241265	+	95,182,ACB	230,321,Ank_2
Gma-LOC100812452	LOC100812452	Gma	294	33.332	4.59	55.22	50	56.52	35.56	37.78	37.5	rna-XM_003517284.4	XP_003517332.1	Chr1	52639797	52641834	-	192,273,ACB
Gma-LOC100813240	LOC100813240	Gma	658	71.613	5.17	37.14	34.44	33.33	72.05	68.74	36.07	rna-XM_003521651.4	XP_003521699.1	Chr3	43635990	43647067	-	32,98,ACB	184,225,Kelch_6	299,348,Kelch_3	352,398,Kelch_3
Gma-LOC100813431	LOC100813431	Gma	295	33.097	4.44	48.45	47.31	53.26	33.66	33.33	-	rna-NM_001253351.2	NP_001240280.1	Chr11	3761120	3762842	+	192,274,ACB
Gma-LOC100816670	LOC100816670	Gma	354	38.801	4.49	65.52	60.83	37.7	41.82	43.42	39.71	rna-XM_006581598.3	XP_006581661.1	Chr6	10776541	10781636	-	103,190,ACB	238,329,Ank_2
Lja-Lj1g3v0998730	Lj1g3v0998730	Lja	355	38.533	4.39	63.43	63.61	44.78	41.82	44.74	41.18	Lj1g3v0998730.1	Lj1g3v0998730.1.CDS.6	Chr1	12659912	12665557	+	105,192,ACB	240,331,Ank_2
Lja-Lj2g3v1549720	Lj2g3v1549720	Lja	90	10.081	6.24	45.45	46.3	39.66	-	33.75	70.11	Lj2g3v1549720.1	Lj2g3v1549720.1.CDS.4	Chr2	24384659	24386778	+	3,85,ACB
Lja-Lj5g3v0308430	Lj5g3v0308430	Lja	223	23.635	4.13	57.14	49.23	53.52	-	-	-	Lj5g3v0308430.1	Lj5g3v0308430.1.CDS.1	Chr5	2870454	2875350	-	183,217,ACB
Lja-Lj5g3v0308440	Lj5g3v0308440	Lja	308	32.978	4.26	55.07	50.53	56.86	34.55	33.33	44.9	Lj5g3v0308440.1	Lj5g3v0308440.1.CDS.5	Chr5	2871035	2875350	-	183,241,ACB
Mtr-LOC11407899	LOC11407899	Mtr	90	10.034	5.34	46.38	48.15	38.16	-	32.31	80.46	rna-XM_003612545.3	XP_003612593.1	Chr5	11040227	11042544	-	3,84,ACB
Mtr-LOC11430548	LOC11430548	Mtr	664	72.332	5.34	37.14	35.16	36.84	73.73	69.85	38	rna-XM_003626213.3	XP_003626261.1	Chr7	46600028	46610104	-	35,101,ACB	186,229,Kelch_2	302,351,Kelch_3	355,401,Kelch_3
Mtr-LOC25485768	LOC25485768	Mtr	321	35.542	4.4	55.88	56.25	55.32	33.96	32.98	44.9	rna-XM_013611466.2	XP_013466920.1	Chr1	5360825	5364911	+	172,253,ACB
Mtr-LOC25491134	LOC25491134	Mtr	357	39.163	4.49	62	64.23	44.21	40.74	45.07	42.65	rna-XM_013605979.2	XP_013461433.1	Chr3	41838763	41844059	-	107,194,ACB	242,333,Ank_2
Pvu-PHAVU_001G026200g	PHAVU_001G026200g	Pvu	413	46.083	4.54	50	56.52	58.56	36	34.41	40.82	rna-XM_007160834.1	XP_007160896.1	Chr1	2399760	2403667	-	263,346,ACB
Pvu-PHAVU_002G013000g	PHAVU_002G013000g	Pvu	301	34.414	4.63	52.94	47.87	52.69	34.62	32.97	33.33	rna-XM_007156675.1	XP_007156737.1	Chr2	1478413	1480096	+	197,282,ACB
Pvu-PHAVU_002G127700g	PHAVU_002G127700g	Pvu	90	10.112	6.26	47.54	48.15	35.85	-	30.67	72.22	rna-XM_007158078.1	XP_007158140.1	Chr2	25708291	25710270	-	3,85,ACB
Pvu-PHAVU_006G090700g	PHAVU_006G090700g	Pvu	670	72.581	5.18	38.57	36.26	33.33	72.34	69.37	34.29	rna-XM_007146974.1	XP_007147036.1	Chr6	20908003	20919899	-	31,101,ACB	191,232,Kelch_6	306,355,Kelch_3	360,405,Kelch_3
Pvu-PHAVU_009G050500g	PHAVU_009G050500g	Pvu	351	38.169	4.54	63.64	62.01	43.16	41.82	43.42	41.18	rna-XM_007136437.1	XP_007136499.1	Chr9	9543518	9550136	+	103,190,ACB	236,327,Ank_2
Van-LOC108331817	LOC108331817	Van	354	38.5	4.49	64.51	61.77	36.89	41.82	43.42	41.18	rna-XM_017566772.1	XP_017422261.1	Chr4	23602644	23612894	-	104,190,ACB	239,330,Ank_2
Van-LOC108335132	LOC108335132	Van	90	10.153	6.23	45.9	46.3	37.74	-	30.67	72.22	rna-XM_017571071.1,rna-XM_017571073.1	XP_017426560.1,XP_017426562.1	Chr6	7480007	7481891	+	3,85,ACB
Van-LOC108335282	LOC108335282	Van	307	34.732	4.53	52.94	46.24	52.22	30.85	30.84	36.84	rna-XM_017571262.1,rna-XM_017571261.1	XP_017426751.1,XP_017426750.1	Chr6	2637619	2639703	+	195,278,ACB
Van-LOC108338568	LOC108338568	Van	384	43.017	4.55	44.9	48.33	54.78	34.48	35.05	40.82	rna-XM_017575517.1	XP_017431006.1	Chr7	37241935	37245998	+	233,316,ACB
Van-LOC108341537	LOC108341537	Van	643	70.173	5.3	37.25	30.77	33.9	70.04	67.22	-	rna-XM_017579210.1	XP_017434699.1	Chr9	19938387	19951277	-	32,78,ACB	164,205,Kelch_6	279,328,Kelch_3	333,378,Kelch_3
Vra-LOC106765213	LOC106765213	Vra	402	44.865	4.5	49	47.5	55.65	34.48	35.05	40.82	rna-XM_014649749.2	XP_014505235.1	Chr6	34655577	34660102	+	251,334,ACB
Vra-LOC106775804	LOC106775804	Vra	591	64.34	5.43	37.14	29.66	27.84	73.03	69.79	34.29	rna-XM_014663005.2,rna-XM_014663003.2	XP_014518491.1,XP_014518489.1	Chr10	11377496	11389890	-	30,101,ACB	187,228,Kelch_6	302,351,Kelch_3	356,401,Kelch_3
Vra-LOC106776267	LOC106776267	Vra	354	38.435	4.52	64.79	62.22	36.89	41.82	43.42	41.18	rna-XM_014663665.2	XP_014519151.1	Chr10	3090388	3096138	+	104,190,ACB	239,330,Ank_2
Vra-LOC106776954	LOC106776954	Vra	90	10.066	6.22	45.31	46.3	37.74	-	29.33	73.33	rna-XM_014664434.2,rna-XM_014664435.2	XP_014519920.1,XP_014519921.1	Chr11	8323352	8325191	+	3,84,ACB
Vra-LOC106777276	LOC106777276	Vra	296	33.582	4.58	48.53	43.01	50	27.36	25.64	39.29	rna-XM_014664845.2	XP_014520331.1	Chr11	4040107	4042089	+	186,269,ACB
