# Supplementary material for: Genome-wide identification of acyl-CoA binding proteins and possible functional prediction in legumes
Source: Front Genet. 2023 Jan 10;13:1057160. doi: 10.3389/fgene.2022.1057160 (PMC9871394; doi:10.3389/fgene.2022.1057160)
Supplement: Supplementary file 7 [file Table5.XLSX]

## Sheet: Sheet4
Table S6. The relative expression of ACBPs in different tissues of Arachis duranensis, Arachis ipaenisis and Glycine max. ACBPs genes expression in different tissues was obtained from the database: https://peanutbase.org/IPGI; http://peanutgr.fafu.edu.cn/Transcriptome.php#inputseq; https://www.soybase.org/expression/. / means no data found
GeneName	Tissue (FPKM)
	Seedling Leaves	Main Stem Leaves	Lateral Stem Leaves	Vegetative Shoot Tip	Reproductive Shoot Tip	Roots	Nodule Roots	Flowers	Pistils	Stamens	Aerial Gyn Tip	Sub Gyn Tip	Pod Pt1	Stalk Pt1	Pod Pt3	Pericarp Pt5	Seed Pt5	Pericarp Pattee6	Seed Pattee6	Seed Pattee7	Seed Pattee8	Seed Pattee10
Adu-A06-LOC107495835	1.93	2.57	2.12	3.08	1.85	1.5	2.44	1.37	2.44	1.73	1.79	1.35	1.75	2.44	2.66	3.72	1.63	5.15	2.12	5.69	19.11	28.3
Aip-B06-LOC107605607	2.62	2.67	2.35	3.62	2.01	1.64	2.33	1.28	2.39	0.79	2.01	1.38	1.96	2.77	2.94	4.34	2.19	6.53	2.08	5.29	16.93	35.66
Adu-A05-LOC107487675	1.93	2.57	2.12	3.08	1.85	1.5	2.44	1.37	2.44	1.73	1.79	1.35	1.75	2.44	2.66	3.72	1.63	5.15	2.12	5.69	19.11	28.3
Aip-B05-LOC107642720	2.62	2.67	2.35	3.62	2.01	1.64	2.33	1.28	2.39	0.79	2.01	1.38	1.96	2.77	2.94	4.34	2.19	6.53	2.08	5.29	16.93	35.66
Aip-B05-LOC107642414	26.09	28.52	29.11	24.04	37.53	51.12	36.26	79.59	36.25	29.15	36.36	36.41	19.86	16.8	19.23	29.93	75.94	33.68	104.94	65.02	30.69	8.16
Adu-A05-LOC107487101	71.09	79.38	79.44	66.07	100.83	136.7	100.81	207.51	141.26	107.45	137.96	149.73	78.72	69.58	78.35	115.94	237.53	132.27	358.39	211.65	94.69	28.11
Adu-A08-LOC107460486	6.15	6.06	6.34	10.02	10.09	6.03	8.86	6.32	6.09	10.3	10.44	7.64	10.38	11.79	9.68	8.54	10.01	7.5	8.59	9.39	10.03	10.96
Aip-B07-LOC107605878	2.06	2.59	2.38	3.73	4.34	2.82	3.88	2.8	3.3	7.42	5.64	4.31	6.19	7.25	6.13	5.3	5.47	4.85	4.84	5.27	5.6	6.32
Adu-A06-LOC107495123	0.98	1.9	1.36	2.38	3.29	2.2	1.48	0.95	1.22	2.01	2.06	3.4	2.48	1.36	2.71	2.37	3.16	2.22	2.81	2.7	2.71	2.67
Aip-B06-LOC107605229	3.72	5.09	4	7.73	8.65	5.67	4.26	2.78	3.55	10.59	6.9	10.35	7.08	5.41	8.21	8.42	7.85	7.61	7.42	7.01	6.77	6.22
Aip-B09-LOC107617483	7.49	8.04	6.86	11.55	14.02	11.81	10.91	5.88	6.4	12.48	11.53	22.2	10.02	13.97	10.58	11.26	11.1	12.46	10.3	10.09	9.47	8.94
	Cotyledon stage embryo	Cotyledon stage embryo axis	Cotyledon stage embryo cotyledon	Cotyledon stage endosperm	Cotyledon stage seed coat endothelium	Cotyledon stage seed coat epidermis	Cotyledon stage seed coat hilum	Cotyledon stage seed coat inner integument	Cotyledon stage seed coat outer integument	Cotyledon stage suspensor
Gma-LOC100527318	1.18682	3.03498	2.05731	3.70802	3.52415	1.00864	0.524584	15.4394	1.39759	0.971494
Gma-LOC100794328	8.95136	/	/	10.7152	14.2617	8.34542	11.9347	61.6299	31.1941	8.62494
Gma-LOC100813431	/	/	/	/	/	/	/	/	/	/
Gma-LOC100812452	/	/	/	/	/	/	/	/	/	/
Gma-LOC100499892	/	/	/	/	/	/	/	/	/	/
Gma-LOC100500327	81.9274	42.2371	36.2729	29.3603	14.3414	30.9071	36.7899	29.7386	40.767	47.0964
Gma-LOC100816670	60.0762	47.2192	82.1738	26.9741	46.507	50.1213	42.3048	55.0811	37.739	57.6578
Gma-LOC100802051	20.4902	16.1358	20.1452	15.9071	15.3997	10.9171	24.1794	12.2255	12.907	17.3199
Gma-LOC100786884	9.51515	/	/	13.4303	19.5458	24.2768	20.0259	47.2925	25.6596	7.36294
Gma-LOC100813240	/	/	/	/	/	/	/	/	/	/
Gma-LOC100777579	/	/	/	/	/	/	/	/	/	/
