# Supplementary material for: Genome-wide identification of acyl-CoA binding proteins and possible functional prediction in legumes
Source: Front Genet. 2023 Jan 10;13:1057160. doi: 10.3389/fgene.2022.1057160 (PMC9871394; doi:10.3389/fgene.2022.1057160)
Supplement: Supplementary file 8 [file Table7.XLSX]

## Sheet: Sheet1
Table S8. The relative expression of Arachis hypogaea ACBPs after treatment. The data was calculated by the log2-transformed expression levels.
Gene_ID	2h MeJA treatment/ 2h CK	4h MeJA treatment/ 4h CK	2h GA treatment/ 2h CK	4h GA treatment/ 4h CK	2h ABA treatment/ 2h CK	4h ABA treatment/ 4h CK	6h Anaerobic treatment/ 0h CK	12h Anaerobic treatment/ 0h CK
Ahy-Chr15-LOC112747536	0.196142	-0.515847	1.25233	-0.0516597	0.784332	0.194968	3.43685	3.84746
Ahy-Chr05-LOC112800142	0.324931	-0.502562	1.81663	0.0365754	0.582928	1.28581	2.5219	2.73786
Ahy-Chr17-LOC112764731	-0.674921	0.504137	0.375801	0.65114	0.134727	0.547084	3.0323	2.75186
Ahy-Chr08-LOC112705889	-0.54548	1.09323	0.370067	0.90898	0.362656	0.254522	2.69006	2.4502
Ahy-Chr16-LOC112755531	-0.587083	1.0031	0.599179	0.795873	0.0239102	1.73954	2.79538	2.86585
Ahy-Chr16-LOC112755376	-0.629442	1.07636	0.732363	0.875719	0.0338333	1.4924	2.16583	2.845
Ahy-Chr20-LOC112786183	-0.452705	2.11491	0.992515	2.04777	-0.496549	2.44162	0	0
Ahy-Chr06-LOC112697755	-0.518171	-1.30355	0.139243	2.05234	0.463725	0.84676	0	0
Ahy-Chr16-LOC112756054	0.697115	1.58795	1.02519	1.96884	-0.0869297	0.660084	2.44969	3.09257
Ahy-Chr05-LOC112800516	0.711906	-1.1865	0.528502	-1.77109	1.28835	0.160441	0	0
Ahy-Chr15-LOC112748411	0.268232	-0.327181	1.97648	0.991645	0.539464	1.91399	3.38079	3.07197
Ahy-Chr06-LOC112695528	0.411521	2.14575	1.09728	4.3523	0.53722	3.69486	3.9402	2.41664
Ahy-Chr16-LOC112758113	0.662042	-0.315577	1.34162	0.468914	1.07354	0.430312	4.2882	4.66107
Ahy-Chr19-LOC112775604	0.785406	0.0430724	1.53269	0.82705	0.942177	0.776323	1.49653	3.40687
Ahy-Chr09-LOC112710818	-0.556467	0.0819671	0.165371	1.11885	0.0518326	0.962697	2.522	2.49331
